# Supplementary material for: Analyses of the probiotic property and stress resistance-related genes of Lactococcus lactis subsp. lactis NCDO 2118 through comparative genomics and in vitro assays
Source: PLoS One. 2017 Apr 6;12(4):e0175116. doi: 10.1371/journal.pone.0175116 (PMC5383145; doi:10.1371/journal.pone.0175116)
Supplement: S1 Table — The metabolic pathways were predicted using the software Pathway Tools. (XLS) [file pone.0175116.s003.xls]

## Sheet: Plan1
Locus tag	Gene	Enzyme	EC Number	Pathway
NCDO2118_1409	axe	cephalosporin-C deacetylase	EC:3.1.1.41	Biosynthesis of antibiotics
NCDO2118_0716	apu	Glucan 1,4-alpha-maltohydrolase	-	-
NCDO2118_0705	rnmV	ribonuclease M5	EC:3.1.26.8	-
NCDO2118_0711	-	4-alpha-glucanotransferase	EC:2.4.1.25	Starch and sucrose metabolism; Metabolic pathways
NCDO2118_0336	yciA	N-acetyldiaminopimelate deacetylase	EC:3.5.1.47	Lysine biosynthesis ; Metabolic pathways; Biosynthesis of secondary metabolites; Biosynthesis of amino acids
NCDO2118_0291	-	Endoglucanase	-	-
NCDO2118_2089	lacA	Galactoside O-acetyltransferase	-	-
NCDO2118_0606	-	DNA methylase	-	-
NCDO2118_1713	-	diamine N-acetyltransferase	EC:2.3.1.57	Arginine and proline metabolism; Metabolic pathways
NCDO2118_1878	estA	Carboxylic-ester hydrolases	EC:3.1.1.-	-
NCDO2118_1770	ubiE	demethylmenaquinone methyltransferase; 2-methoxy-6-polyprenyl-1,4-benzoquinol methylase	EC:2.1.1.163; EC:2.1.1.201	Ubiquinone and other terpenoid-quinone biosynthesis; Metabolic pathways; Biosynthesis of secondary metabolites
NCDO2118_0503	-	Nucleoside 2-deoxyribosyltransferase	-	-
NCDO2118_0478	ligA	DNA ligase (NAD+)	EC:6.5.1.2	DNA replication; Base excision repair; Nucleotide excision repair; Mismatch repair
NCDO2118_0703	-	Endodeoxyribonucleases producing 5'-phosphomonoesters	EC:3.1.21.-	-
NCDO2118_0963	-	Recombinase	-	-
NCDO2118_1039	nrdF	ribonucleoside-diphosphate reductase	EC:1.17.4.1	Purine metabolism; Pyrimidine metabolism; Metabolic pathways
NCDO2118_0650	icd	isocitrate dehydrogenase (NADP+)	EC:1.1.1.42	Citrate cycle (TCA cycle); Glutathione metabolism; Metabolic pathways; Biosynthesis of secondary metabolites; Microbial metabolism in diverse environments; Biosynthesis of antibiotics; Carbon metabolism; 2-Oxocarboxylic acid metabolism; Biosynthesis of amino acids
NCDO2118_1878	estA	Carboxylic-ester hydrolases	EC:3.1.1.-	-
NCDO2118_1386	pfkA	6-phosphofructokinase	EC:2.7.1.11	Glycolysis / Gluconeogenesis; Pentose phosphate pathway; Fructose and mannose metabolism; Galactose metabolism; Methane metabolism; Metabolic pathways; Biosynthesis of secondary metabolites; Microbial metabolism in diverse environments; Biosynthesis of antibiotics; Carbon metabolism; Biosynthesis of amino acids; RNA degradation
NCDO2118_0345; NCDO2118_1716	-	Acting on ester bonds	EC:3.1.-.-	-
NCDO2118_0844	mnmA	tRNA-uridine 2-sulfurtransferase	EC:2.8.1.13	Sulfur relay system
NCDO2118_0816	argF	ornithine carbamoyltransferase	EC:2.1.3.3	Arginine biosynthesis; Metabolic pathways; Biosynthesis of secondary metabolites; Biosynthesis of antibiotics; Biosynthesis of amino acids
NCDO2118_2053	chiA	chitinase	EC:3.2.1.14	Amino sugar and nucleotide sugar metabolism; Metabolic pathways
NCDO2118_2088	lacZ	beta-galactosidase	EC:3.2.1.23	Galactose metabolism; Other glycan; Metabolic pathways
NCDO2118_0824	-	Haloacid dehalogenase	-	-
NCDO2118_0288	-	UDP-N-acetylglucosamine 2-epimerase (non-hydrolysing)	EC:5.1.3.14	Amino sugar and nucleotide sugar metabolism; Metabolic pathways
NCDO2118_1508	lnbA	beta-N-acetylhexosaminidase	EC:3.2.1.52	Other glycan degradation; Amino sugar and nucleotide sugar metabolism; Metabolic pathways
NCDO2118_0819	-	phosphatidylglycerol---membrane-oligosaccharide glycerophosphotransferase	EC:2.7.8.20	Glycerolipid metabolism; Metabolic pathways
NCDO2118_2175	gmhA	D-sedoheptulose 7-phosphate isomerase	EC:5.3.1.28	Lipopolysaccharide biosynthesis; Metabolic pathways
NCDO2118_2038	metB	cystathionine gamma-synthase	EC:2.5.1.48	Cysteine and methionine metabolism; Selenocompound metabolism; Sulfur metabolism; Metabolic pathways; Biosynthesis of secondary metabolites; Biosynthesis of antibiotics; Biosynthesis of amino acids;
NCDO2118_p0007	-	Transposase	-	-
NCDO2118_0479	-	diacylglycerol kinase (ATP)	EC:2.7.1.107	Glycerolipid metabolism; Glycerophospholipid metabolism; Metabolic pathways; Biosynthesis of secondary metabolites;
NCDO2118_1023	fruC	1-phosphofructokinase	EC:2.7.1.56	Fructose and mannose metabolism
NCDO2118_0751	-	3'(2'),5'-bisphosphate nucleotidase; oligonucleotidase	EC:3.1.3.7;EC:3.1.13.3	Sulfur metabolism; Metabolic pathways; Microbial metabolism in diverse environments
NCDO2118_1887; NCDO2118_2024	birA; birA2	biotin---[acetyl-CoA-carboxylase] ligase	EC:6.3.4.15	Biotin metabolism; Metabolic pathways
NCDO2118_0122	glgB	1,4-alpha-glucan branching enzyme	EC:2.4.1.18	Starch and sucrose metabolism; Metabolic pathways; Biosynthesis of secondary metabolites
NCDO2118_2132	glk	glucokinase	EC:2.7.1.2	Glycolysis / Gluconeogenesis; Galactose metabolism; Starch and sucrose metabolism; Amino sugar and nucleotide sugar metabolism; Streptomycin biosynthesis; Metabolic pathways; Biosynthesis of secondary metabolites; Microbial metabolism in diverse environments; Biosynthesis of antibiotics; Carbon metabolism
NCDO2118_0584	glyA	glycine hydroxymethyltransferase	EC:2.1.2.1	Glycine, serine and threonine metabolism; Cyanoamino acid metabolism; Glyoxylate and dicarboxylate metabolism; One carbon pool by folate; Methane metabolism; Metabolic pathways; Biosynthesis of secondary metabolites; Microbial metabolism in diverse environments; Biosynthesis of antibiotics; Carbon metabolism; Biosynthesis of amino acids
NCDO2118_1125	frdC	fumarate reductase (quinol)	EC:1.3.5.4	Citrate cycle (TCA cycle); Oxidative phosphorylation; Pyruvate metabolism; Butanoate metabolism; Metabolic pathways; Biosynthesis of secondary metabolites; Microbial metabolism in diverse environments; Biosynthesis of antibiotics; Carbon metabolism; Two-component system
NCDO2118_1477	rmaC	NAD(P)H nitroreductase	-	-
NCDO2118_0400	ahpC	peroxiredoxin	EC:1.11.1.15	-
NCDO2118_0333	-	Thiol-disulfide isomerase	-	-
NCDO2118_2081	-	Protease	-	-
NCDO2118_0349	-	ribosomal-protein-alanine N-acetyltransferase	EC:2.3.1.128	-
NCDO2118_1853	tyrA	prephenate dehydrogenase	EC:1.3.1.12	Phenylalanine, tyrosine and tryptophan biosynthesis; Novobiocin biosynthesis; Metabolic pathways; Biosynthesis of secondary metabolites; Biosynthesis of antibiotics; Biosynthesis of amino acids
NCDO2118_1331	aguA1	alpha-glucuronidase	EC:3.2.1.139	-
NCDO2118_0714	glgA	starch synthase (glycosyl-transferring)	EC:2.4.1.21	Starch and sucrose metabolism; Metabolic pathways; Biosynthesis of secondary metabolites
NCDO2118_1592	thiL	acetyl-CoA C-acetyltransferase	EC:2.3.1.9	Fatty acid degradation; Synthesis and degradation of ketone bodies; Valine, leucine and isoleucine degradation; Benzoate degradation; Tryptophan metabolism; Pyruvate metabolism; Glyoxylate and dicarboxylate metabolism; Propanoate metabolism; Butanoate metabolism; Terpenoid backbone biosynthesis; Metabolic pathways; Biosynthesis of secondary metabolites; Microbial metabolism in diverse environment…
NCDO2118_1108	cobQ	Cobyric acid synthase	-	-
NCDO2118_1149	-	tRNA (cytidine34-2'-O)-methyltransferase	EC:2.1.1.207	-
NCDO2118_1089	dgkA	undecaprenol kinase	EC:2.7.1.66	Peptidoglycan biosynthesis
NCDO2118_1233	ilvD	dihydroxy-acid dehydratase	EC:4.2.1.9	Valine, leucine and isoleucine biosynthesis; Pantothenate and CoA biosynthesis; Metabolic pathways; Biosynthesis of secondary metabolites; Biosynthesis of antibiotics; 2-Oxocarboxylic acid metabolism; Biosynthesis of amino acids
NCDO2118_2174	-	D-glycero-alpha-D-manno-heptose 1,7-bisphosphate 7-phosphatase	EC:3.1.3.82; EC:3.1.3.83	Lipopolysaccharide biosynthesis; Metabolic pathways
NCDO2118_2070	-	Diadenosine polyphosphate hydrolase	-	-
NCDO2118_1274	glpD	glycerol-3-phosphate oxidase	EC:1.1.3.21	Glycerophospholipid metabolism; Biosynthesis of secondary metabolites
NCDO2118_1909	pepO	Metalloendopeptidases	EC:3.4.24.-	-
NCDO2118_0642	-	Dihydroorotate dehydrogenase	-	-
NCDO2118_0725	-	Lysophospholipase	-	-
NCDO2118_1506	-	Endo-beta-N-acetylglucosaminidase	-	-
NCDO2118_1295	-	UDP-N-acetylglucosamine 2-epimerase (non-hydrolysing)	EC:5.1.3.14	Amino sugar and nucleotide sugar metabolism; Metabolic pathways
NCDO2118_1779	amyY	alpha-amylase	EC:3.2.1.1	Starch and sucrose metabolism; Metabolic pathways
NCDO2118_0663	scrB	beta-fructofuranosidase	EC:3.2.1.26	Galactose metabolism; Starch and sucrose metabolism; Metabolic pathways
NCDO2118_2367	gapB	glyceraldehyde-3-phosphate dehydrogenase (phosphorylating)	EC:1.2.1.12	Glycolysis / Gluconeogenesis; Metabolic pathways; Biosynthesis of secondary metabolites; Microbial metabolism in diverse environments; Biosynthesis of antibiotics; Carbon metabolism; Biosynthesis of amino acids
NCDO2118_0168	bglS	6-phospho-beta-glucosidase	EC:3.2.1.86	Glycolysis / Gluconeogenesis; Starch and sucrose metabolism
NCDO2118_0446	pepA	glutamyl aminopeptidase	EC:3.4.11.7	-
NCDO2118_1096	nucA	5'-nucleotidase	-	-
NCDO2118_2064	-	tRNA-dihydrouridine synthase	-	-
NCDO2118_0544	-	In phosphorus-containing anhydrides	EC:3.6.1.-	RNA degradation
NCDO2118_1154	folE	GTP cyclohydrolase	-	-
NCDO2118_1568	ypjA	alcohol dehydrogenase	EC:1.1.1.1	Glycolysis / Gluconeogenesis; Fatty acid degradation; Tyrosine metabolism; Chloroalkane and chloroalkene degradation; Naphthalene degradation; Metabolic pathways; Biosynthesis of secondary metabolites; Microbial metabolism in diverse environments; Biosynthesis of antibiotics; Degradation of aromatic compounds
NCDO2118_1980	-	Cysteine desulfurase	-	-
NCDO2118_1801	ptcA2	putrescine carbamoyltransferase	EC:2.1.3.6	-
NCDO2118_2136	dinB	DNA-directed DNA polymerase	EC:2.7.7.7	-
NCDO2118_0184	-	Dihydroxyacetone kinase	-	-
NCDO2118_0070	prmA	Methyltransferase	EC:2.1.1.-	-
NCDO2118_0499	-	Serine--pyruvate aminotransferase	-	-
NCDO2118_0849	mutY	Hydrolysing N-glycosyl compounds	EC:3.2.2.-	Base excision repair
NCDO2118_0183	msrB	eptide-methionine (R)-S-oxide reductase	EC:1.8.4.12	-
NCDO2118_1021	-	N-acyl-L-amino acid amidohydrolase	-	-
NCDO2118_1010; NCDO2118_0176	preA	heptaprenyl diphosphate synthase	EC:2.5.1.30	Terpenoid backbone biosynthesis; Biosynthesis of secondary metabolites
NCDO2118_1443; NCDO2118_1774	kinB; kinF	histidine kinase	EC:2.7.13.3	Two-component system; Quorum sensing
NCDO2118_2257	adhE	acetaldehyde dehydrogenase (acetylating)	EC:1.2.1.10; EC:1.1.1.1	Glycolysis / Gluconeogenesis; Fatty acid degradation; Tyrosine metabolism; Pyruvate metabolism; Chloroalkane and chloroalkene degradation; Naphthalene degradation; Butanoate metabolism; Metabolic pathways; Biosynthesis of secondary metabolites; Microbial metabolism in diverse environments; Biosynthesis of antibiotics; Degradation of aromatic compounds
NCDO2118_0510; NCDO2118_0943	-	beta-N-acetylhexosaminidase	EC:3.2.1.52	Amino sugar and nucleotide sugar metabolism; Metabolic pathways; beta-Lactam resistance
NCDO2118_1142	-	Acyl-acyl-carrier-protein hydrolase	-	-
NCDO2118_1533	purE	5-(carboxyamino)imidazole ribonucleotide mutase	EC:5.4.99.18	Purine metabolism; Metabolic pathways; Biosynthesis of secondary metabolites; Biosynthesis of antibiotics
NCDO2118_0732; NCDO2118_0228	qor	Quinone oxidoreductase	-	-
NCDO2118_1155	folP	dihydropteroate synthase	EC:2.5.1.15	Folate biosynthesis; Metabolic pathways
NCDO2118_0413	rheA	RNA helicase	EC:3.6.4.13	RNA degradation
NCDO2118_1254	-	Adenylate cyclase	-	-
NCDO2118_0020	tilS	tRNAIle-lysidine synthase	EC:6.3.4.19	-
NCDO2118_0777; NCDO2118_0778	lrgB; lrgA	Murein hydrolase	-	-
NCDO2118_0736	tadA	tRNA(adenine34) deaminase	EC:3.5.4.33	-
NCDO2118_0812	argC	N-acetyl-gamma-glutamyl-phosphate reductase	EC:1.2.1.38	Arginine biosynthesis; Metabolic pathways; Biosynthesis of secondary metabolites; Biosynthesis of antibiotics; 2-Oxocarboxylic acid metabolism; Biosynthesis of amino acids
NCDO2118_1158	dukB	Deoxyadenosine kinase	-	-
NCDO2118_0790; NCDO2118_1892	fabG	3-oxoacyl-[acyl-carrier-protein] reductase	EC:1.1.1.100	Fatty acid biosynthesis; Biotin metabolism; Biosynthesis of unsaturated fatty acids; Metabolic pathways; Fatty acid metabolism
NCDO2118_0079	-	1-acylglycerol-3-phosphate O-acyltransferase	EC:2.3.1.51	Glycerolipid metabolism; Glycerophospholipid metabolism; Metabolic pathways; Biosynthesis of secondary metabolites
NCDO2118_2383	dacA	serine-type D-Ala-D-Ala carboxypeptidase	EC:3.4.16.4	Peptidoglycan biosynthesis; Metabolic pathways
NCDO2118_0548; NCDO2118_0793	fabZ1; fabZ2	3-hydroxyacyl-[acyl-carrier-protein] dehydratase	EC:4.2.1.59	Fatty acid biosynthesis; Biotin metabolism; Metabolic pathways; Fatty acid metabolism
NCDO2118_0435	ldhB	L-lactate dehydrogenase	EC:1.1.1.27	Glycolysis / Gluconeogenesis; Cysteine and methionine metabolism; Pyruvate metabolism; Propanoate metabolism; Metabolic pathways; Biosynthesis of secondary metabolites; Microbial metabolism in diverse environments; Biosynthesis of antibiotics
NCDO2118_0843; NCDO2118_2090	galT	UDP-glucose---hexose-1-phosphate uridylyltransferase	EC:2.7.7.12	Galactose metabolism; Amino sugar and nucleotide sugar metabolism; Metabolic pathways
NCDO2118_0609; NCDO2118_0762	dnaC	DNA helicase	EC:3.6.4.12	DNA replication
NCDO2118_1062; NCDO2118_2163	-	undecaprenyl-diphosphate phosphatase	EC:3.6.1.27	Peptidoglycan biosynthesis
NCDO2118_0115; NCDO2118_0527	recU	Acting on ester bonds	EC:3.1.-.-	-
NCDO2118_2002	ytfB	ADP-ribose diphosphatase	EC:3.6.1.13	Purine metabolism
NCDO2118_0272	nrdG	[formate-C-acetyltransferase]-activating enzyme	EC:1.97.1.4	-
NCDO2118_0271; NCDO2118_2032	nrdD	ribonucleoside-triphosphate reductase	EC:1.17.4.2	Purine metabolism; Pyrimidine metabolism; Metabolic pathways
NCDO2118_1394; NCDO2118_1395	hepS	heptaprenyl diphosphate synthase	EC:2.5.1.30	Terpenoid backbone biosynthesis; Biosynthesis of secondary metabolites
