# Supplementary material for: Analyses of the probiotic property and stress resistance-related genes of Lactococcus lactis subsp. lactis NCDO 2118 through comparative genomics and in vitro assays
Source: PLoS One. 2017 Apr 6;12(4):e0175116. doi: 10.1371/journal.pone.0175116 (PMC5383145; doi:10.1371/journal.pone.0175116)
Supplement: S2 Table — (XLSX) [file pone.0175116.s004.xlsx]

## Sheet: Plan1
MI1	ctrA	Amino acid permease
	NCDO2118_0079	1-Acyl-sn-glycerol-3-phosphate acyltransferase
	rmaD	Transcriptional regulator
	azoR1	FMN-dependent NADH-azoreductase 1
	secA	Protein translocase subunit SecA
	aroF	Phospho-2-dehydro-3-deoxyheptonate aldolase
	ptsH	Phosphocarrier protein HPr
	ptsI	Phosphoenolpyruvate-protein phosphotransferase
	NCDO2118_0086	Hypothetical protein
	NCDO2118_0087	Nucleoid-associated protein
	NCDO2118_0088	Alpha/beta hydrolase
	sugE	Multidrug resistance protein
	blt	Multidrug efflux transporter
	NCDO2118_0091	CAAX amino terminal protease
	NCDO2118_0092	ABC transporter
	NCDO2118_0093	ABC transporter
	NCDO2118_0094	ABC transporter
	NCDO2118_0095	Hypothetical protein
	pyk1	Pyruvate kinase
	NCDO2118_0097	Hypothetical protein
	ribA	GTP cyclohydrolase II
	NCDO2118_0099	Hypothetical protein
	tmk1	Thymidylate kinase
	pyrF1	Orotidine 5'-phosphate decarboxylase
	NCDO2118_0102	Hypothetical protein
	NCDO2118_0103	Hypothetical protein
	NCDO2118_0104	Transposase
	NCDO2118_0105	Phage integrase
	argG	Argininosuccinate synthase
	argH	Argininosuccinate lyase
	pmrB	Multidrug resistance efflux pump
	NCDO2118_0109	Transcriptional regulator
SI1	NCDO2118_0117	Transmembrane protein
	cbr	Carbonyl reductase
	NCDO2118_0119	Hypothetical protein
	dltE	Oxidoreductase
	NCDO2118_0121	Transcricional regulator
	glgB	1,4-alpha-glucan branching enzyme
	NCDO2118_0123	Hypothetical protein
	NCDO2118_0125	Integrase
	NCDO2118_0126	Hypothetical protein
	NCDO2118_0127	Hypothetical protein
	epsX	Polysaccharide biosynthesis protein
	epsA	Polysaccharide biosynthesis protein
	epsB	Polysaccharide biosynthesis protein
	epsC	Polysaccharide biosynthesis protein
	epsD	Polysaccharide biosynthesis protein
	epsE	Glycosyltransferase, group 1
	epsF	Polysaccharide biosynthesis protein
	epsG	Glycosyltransferase
	epsH	Glycosyltransferase, group 1
	epsI	Glycosyltransferase
	epsJ	Polysaccharide biosynthesis export protein
	epsK	Polysaccharide biosynthesis protein
	epsL	Transcriptional regulator
	NCDO2118_0141	Integrase
SI2	NCDO2118_0204	Epimerase
	NCDO2118_0205	Polysaccharide biosynthesis export protein
	NCDO2118_0206	Glycosyltransferase
	NCDO2118_0207	Hypothetical protein
	NCDO2118_0208	Glycosyltransferase
	NCDO2118_0209	Glycosyltransferase
	NCDO2118_0210	Glycerophosphodiester phosphodiesterase
	tagD1	Glycerol-3-phosphate cytidylyltransferase
	NCDO2118_0212	Hypothetical protein
	guaB	Inosine 5'-monophosphate dehydrogenase
GEI1	enoA	Enolase
	NCDO2118_0275	Hypothetical protein
	cspA1	Cold-shock protein
	cspC	Cold-shock protein
	cspB	Cold shock protein
	NCDO2118_0279	Hypothetical protein
	NCDO2118_0280	Hypothetical protein
	NCDO2118_0281	Hypothetical protein
	NCDO2118_0282	Stress response regulator
	corA	Mg2+ and Co2+ transporter
	ceo	N5-(Carboxyethyl)ornithine synthase
	NCDO2118_0285	Hypothetical protein
	NCDO2118_0286	Hypothetical protein
	epsR	Transcriptional regulator
	NCDO2118_0288	N-acetylglucosamine 2-epimerase
	NCDO2118_0289	Hypothetical protein
	NCDO2118_0290	Glycosyl transferase
	NCDO2118_0291	Endoglucanase
	NCDO2118_0292	Hypothetical protein
	NCDO2118_0293	Hypothetical protein
	NCDO2118_0294	Hypothetical protein
	NCDO2118_0295	Hypothetical protein
	NCDO2118_0296	Hypothetical protein
	NCDO2118_0297	ABC transporter, ATP-binding protein
	NCDO2118_0298	Transcriptional regulator
SI3	enoA	Enolase
	NCDO2118_0275	Hypothetical protein
	cspA1	Cold-shock protein
	cspC	Cold-shock protein
	cspB	Cold shock protein
	NCDO2118_0279	Hypothetical protein
	NCDO2118_0280	Hypothetical protein
	NCDO2118_0281	Hypothetical protein
	NCDO2118_0282	Stress response regulator
	corA	Mg2+ and Co2+ transporter
	ceo	N5-(Carboxyethyl)ornithine synthase
	NCDO2118_0285	Hypothetical protein
	NCDO2118_0286	Hypothetical protein
	epsR	Transcriptional regulator
	NCDO2118_0288	N-acetylglucosamine 2-epimerase
	NCDO2118_0289	Hypothetical protein
	NCDO2118_0290	Glycosyl transferase
	NCDO2118_0291	Endoglucanase
	NCDO2118_0292	Hypothetical protein
	NCDO2118_0293	Hypothetical protein
	NCDO2118_0294	Hypothetical protein
	NCDO2118_0295	Hypothetical protein
	NCDO2118_0296	Hypothetical protein
	NCDO2118_0297	ABC transporter, ATP-binding protein
	NCDO2118_0298	Transcriptional regulator
MI2	phnD	Phosphonate ABC transporter substrate-binding protein
	phnC	Phosphonates import ATP-binding protein
	phnB	Phosphonate ABC transporter permease
	phnE	Phosphonate ABC transporter permease
	NCDO2118_0359	2,3-cyclic-nucleotide 2-phosphodiesterase / 3-nucleotidase
	NCDO2118_0360	Hypothetical protein
	tpx	Thiol peroxidase
GEI2	gltA	Citrate synthase
	citB	Aconitate hydratase
	icd	Isocitrate dehydrogenase
	clpP	ATP-dependent Clp protease proteolytic subunit
	NCDO2118_0652	Hypothetical protein
	spxA	Arsenate reductase
	NCDO2118_0654	ABC transporter, permease protein
	pacL	Calcium-transporting ATPase
	brnQ	Branched-chain amino acid transport system carrier protein
	NCDO2118_0657	Acetyltransferase
	NCDO2118_0658	Hypothetical protein
	NCDO2118_0659	Cyclic-di-GMP-specific phosphodiesterase
	NCDO2118_0660	Hypothetical protein
	sacR	Sucrose operon repressor
	scrB	Sucrose-6-phosphate hydrolase
	scrA	PTS system, sucrose-specific IIABC component
	scrK	Fructokinase
	NCDO2118_0666	MFS transporter
	NCDO2118_0667	Transcriptional regulator
	rpiA1	Ribose-5-phosphate isomerase A
	NCDO2118_0669	Oxidoreductase
	NCDO2118_0671	Hypothetical protein
	NCDO2118_0672	Transcription antiterminator
	bglP1	PTS system, beta-glucoside-specific IIABC component
	NCDO2118_0674	6-phospho-beta-glucosidase
	NCDO2118_0675	Transcription antiterminator
	NCDO2118_0676	PTS system, beta-glucoside-specific IIABC component
	NCDO2118_0677	6-phospho-beta-glucosidase
	NCDO2118_0678	Transposase AB of ISLL6
	NCDO2118_0679	Hypothetical protein
	NCDO2118_0680	Hypothetical protein
	NCDO2118_0681	Hypothetical protein
	NCDO2118_0682	Peptidoglycan hydrolase
	NCDO2118_0683	Hypothetical protein
	NCDO2118_0684	ChW repeat/cell adhesion domain-containing transglutaminase-like protein
	NCDO2118_0685	Site-specific recombinase, DNA invertase Pin related protein
	NCDO2118_0686	Hypothetical protein
	NCDO2118_0687	Hypothetical protein
	NCDO2118_0689	Hypothetical protein
	NCDO2118_0690	Hypothetical protein
	NCDO2118_0691	Hypothetical protein
	NCDO2118_0692	Hypothetical protein
	NCDO2118_0693	Hypothetical protein
	NCDO2118_0694	Hypothetical protein
	NCDO2118_0695	ATP-binding protein
	NCDO2118_0696	Hypothetical protein
	NCDO2118_0697	hypothetical protein
	NCDO2118_0698	Hypothetical protein
	NCDO2118_0699	Transcriptional regulator
	NCDO2118_0700	Hypothetical protein
	tnpA1	Transposase A
	NCDO2118_0703	DNase
	ygiJ	DNA topology modulation protein FlaR
	rnmV	Ribonuclease M5
	rsmA	Ribosomal RNA small subunit methyltransferase A
MI3	NCDO2118_0857	Hipotetical protein
	NCDO2118_0858	Hypothetical protein
	NCDO2118_0859	Hypothetical protein
	NCDO2118_0860	Hypothetical protein
	NCDO2118_0861	Hypothetical protein
	NCDO2118_0862	Transposase
	NCDO2118_0863	Hypothetical protein
MSI1	NCDO2118_0898	ABC-type cobalamin
	NCDO2118_0899	Alpha/beta hydrolase family protein
	feuC	ABC-type Fe3+-siderophore transport system
	feuB	ABC-type Fe3+-siderophore transport system permease component
	feuA	Fe3+-siderophore binding protein
	NCDO2118_0903	NADP oxidoreductase
	NCDO2118_0904	Hypothetical protein
	NCDO2118_0905	Glyoxalase
	ftsW2	Cell division protein
	NCDO2118_0907	Transcriptional regulator
MSI2	NCDO2118_1183	Hypothetical protein
	NCDO2118_1184	Hypothetical protein
	npkK	Two-component system sensor histidine kinase
	npkR	Two-component system response regulator
	nrpA	Non-ribosomal peptide sythetase
	pksA	Acyl-CoA transferase
	pksB	Biosynthesis protein
	pksC	Biosynthesis protein
	NCDO2118_1191	ABC transporter
	NCDO2118_1192	ABC transporter
	NCDO2118_1193	Hypothetical protein
	npkS	Hybrid nonribosomal peptide
	nrpB	Thioesterase
	nrpC	4'-phosphopantetheinyl transferase
	NCDO2118_1197	Hypothetical protein
	NCDO2118_1198	Macrolide biosynthetic protein
	NCDO2118_1199	FAD dependent oxidoreductase
	NCDO2118_1200	Hypothetical protein
	NCDO2118_1201	Hypothetical protein
	NCDO2118_1202	Hypothetical protein
	NCDO2118_1204	Hypothetical protein
	NCDO2118_1205	Hypothetical protein
	NCDO2118_1206	Hypothetical protein
	kdpD	Osmosensitive K+ channel sensor histidine kinase
	kdpE	Osmosensitive K+ channel response regulator
	kdpA	Potassium-transporting ATPase A chain
	kdpB	Potassium-transporting ATPase B chain
	kdpC	Potassium-transporting ATPase C chain
	NCDO2118_1212	Transcriptional regulator
	NCDO2118_1213	Hypothetical protein
	rnr	Ribonuclease R
SI4	NCDO2118_1276	Hypothetical protein
	NCDO2118_1277	Hypothetical protein
	NCDO2118_1278	Na(+)/H(+) antiporter
	NCDO2118_1279	Hypothetical protein
	amyL	Alpha-amylase
	lctO	L-lactate oxidase
GEI3	srtB	Sortase
	NCDO2118_1360	Hypothetical protein
	NCDO2118_1361	Hypothetical protein
	NCDO2118_1362	Hypothetical protein
	NCDO2118_1363	Hypothetical protein
	NCDO2118_1364	Hypothetical protein
	NCDO2118_1365	Hypothetical protein
GEI4	gpo	Glutathione peroxidase
	acmC	N-acetyl-muramidase
	NCDO2118_1417	Calcium-transporting ATPase
	NCDO2118_1418	Hypothetical protein
	NCDO2118_1419	Hypothetical protein
	NCDO2118_1420	Hypothetical protein
	NCDO2118_1421	Hypothetical protein
	NCDO2118_1422	Hypothetical protein
	NCDO2118_1423	Hypothetical protein
	NCDO2118_1424	Universal stress protein
	NCDO2118_1425	Hypothetical protein
	arsC2	Arsenate reductase
	NCDO2118_1427	Hypothetical protein
	NCDO2118_1428	Hypothetical protein
	NCDO2118_1429	Phage protein
	NCDO2118_1430	Universal stress protein
	NCDO2118_1431	DNA-binding helix-turn-helix protein
	NCDO2118_1432	Hypothetical protein
	NCDO2118_1433	Hypothetical protein
	NCDO2118_1434	Hypothetical protein
	NCDO2118_1435	Lyzozyme M1 (1,4-beta-N-acetylmuramidase)
	NCDO2118_1436	Holin
	NCDO2118_1437	Hypothetical protein
MI4	nagB	Glucosamine-6-phosphate deaminase
	NCDO2118_1595	Hypothetical protein
	NCDO2118_1596	Transcriptional antiterminator
	fptA	Fructose-specific PTS system, component IIA
	fptB	Mannitol/fructose-specific PTS system, component IIB
	fptC	Mannitol/fructose-specific PTS system, component IIC
	amn	Alpha-mannosidase/fructosidase
	kdgA1	2-Keto-3-deoxy-6-phosphogluconate aldolase
	kdgK1	2-Dehydro-3-deoxygluconokinase
	NCDO2118_1603	Aldose-1-epimerase
	uxaA	Altronate dehydratase
	uxaB	Altronate oxidoreductase
	uxaC1	Uronate isomerase
	uxaT	Galacturonate transporter
	uxaR	Hexuronate operon repressor
	NCDO2118_1609	Hypothetical protein
	NCDO2118_1610	Hypothetical protein
	NCDO2118_1611	Hypothetical protein
	NCDO2118_1612	Hypothetical protein
	NCDO2118_1614	DNA segregation ATPase
	NCDO2118_1615	Hypothetical protein
	repB	Plasmid replication protein
	NCDO2118_1617	Excisionase
	queA	S-adenosylmethionine:tRNA ribosyltransferase-isomerase
	yqbH	Transcriptional regulator
	NCDO2118_1621	Hypothetical protein
	NCDO2118_1622	Hypothetical protein
	NCDO2118_1623	Hypothetical protein
	NCDO2118_1624	Hypothetical protein
	NCDO2118_1625	Hypothetical protein
	NCDO2118_1626	Hypothetical protein
	NCDO2118_1627	Hypothetical protein
	NCDO2118_1628	Hypothetical protein
	NCDO2118_1629	Hypothetical Protein
	obg	GTPase
GEI5	NCDO2118_1641	Hypothetical protein
	NCDO2118_1643	Hypothetical protein
	NCDO2118_1644	Universal stress protein
	NCDO2118_1645	Hypothetical protein
	arsC3	Arsenate reductase
	NCDO2118_1647	Bacteriophage lysin
	NCDO2118_1651	Hypothetical protein
	NCDO2118_1652	Phage tail protein
	NCDO2118_1653	Phage tail component
	NCDO2118_1654	Head-tail joining protein
	NCDO2118_1655	Hypothetical protein
	NCDO2118_1656	Capsid protein
	NCDO2118_1657	Phage ATP-dependent endopeptidase
	NCDO2118_1659	Head-tail joining protein
	NCDO2118_1661	Phage terminase small subunit
	NCDO2118_1662	Endonuclease
	NCDO2118_1663	Terminase
	NCDO2118_1664	Hypothetical protein
	NCDO2118_1665	Hypothetical protein
	NCDO2118_1666	Hypothetical protein
	NCDO2118_1667	Hypothetical protein
	NCDO2118_1669	Hypothetical protein
	NCDO2118_1670	Hypothetical protein
	NCDO2118_1671	Hypothetical protein
	NCDO2118_1672	Hypothetical protein
	NCDO2118_1675	Hypothetical protein
	NCDO2118_1678	Hypothetical protein
	NCDO2118_1679	Hypothetical protein
	NCDO2118_1680	Hypothetical protein
	NCDO2118_1681	Hypothetical protein
	NCDO2118_1682	Hypothetical protein
	NCDO2118_1683	Hypothetical protein
	NCDO2118_1684	Replisome organizer
	NCDO2118_1685	Hypothetical protein
	NCDO2118_1686	Hypothetical protein
	NCDO2118_1687	Hypothetical protein
	NCDO2118_1688	Hypothetical protein
	NCDO2118_1689	Hypothetical protein
	NCDO2118_1690	Hypothetical protein
	NCDO2118_1691	BRO-like protein
	NCDO2118_1692	DNA binding protein
	NCDO2118_1693	Hypothetical protein
	NCDO2118_1694	Hypothetical protein
	NCDO2118_1695	Hypothetical protein
	NCDO2118_1696	hypothetical protein
	NCDO2118_1697	Phage-related protein
	NCDO2118_1698	Phage integrase
MI5	kdgA2	2-dehydro-3-deoxyphosphogluconate aldolase / 4-hydroxy-2-oxoglutarate aldolase
	kdgK2	2-dehydro-3-deoxygluconokinase
	uxaC2	Uronate isomerase
	uxuT	Na-galactoside symporter
	uxuA	Mannonate dehydratase
	NCDO2118_1733	Hypothetical protein
	uxuB	Fructuronate reductase
	kdgR	Transcriptional regulator
	yqiA	Multidrug transporter
	rbsB	Ribose ABC transporter substrate binding protein
	rbsC	Ribose ABC transporter permease protein
	rbsA	Ribose import ATP-binding protein
	rbsD	D-ribose pyranase
	rbsK	Ribokinase
	rbsR	Ribose operon repressor
MSI3	NCDO2118_1786	Hypothetical protein
	NCDO2118_1787	Hypothetical Protein
	NCDO2118_1788	Hypothetical protein
	yrfA	Transcription regulator
	yrfB	NADH-dependent oxidoreductase
	NCDO2118_1793	Hypothetical protein
	NCDO2118_1794	Hypothetical protein
	NCDO2118_1795	Transcriptional regulator
	NCDO2118_1796	Hypothetical protein
	NCDO2118_1797	ABC transporter, permease protein
	arcC	Carbamate kinase
	aguA2	Agmatine deiminase
	yrfD	Amino acid antiporter
	ptcA2	Putrescine carbamoyltransferase
	llrH	Two-component system regulator
GEI6	NCDO2118_1786	Hypothetical protein
	NCDO2118_1787	Hypothetical Protein
	NCDO2118_1788	Hypothetical protein
	yrfA	Transcription regulator
	yrfB	NADH-dependent oxidoreductase
	NCDO2118_1793	Hypothetical protein
	NCDO2118_1794	Hypothetical protein
	NCDO2118_1795	Transcriptional regulator
	NCDO2118_1796	Hypothetical protein
	NCDO2118_1797	ABC transporter, permease protein
	arcC	Carbamate kinase
	aguA2	Agmatine deiminase
	yrfD	Amino acid antiporter
	ptcA2	Putrescine carbamoyltransferase
	llrH	Two-component system regulator
GEI7	ysiB	Permease
	NCDO2118_1923	Phage protein
	NCDO2118_1924	Phage associated protein
	NCDO2118_1925	Phage associated protein
	NCDO2118_1926	Hypothetical Protein
	NCDO2118_1927	Hypothetical Protein
	NCDO2118_1928	Hypothetical Protein
	NCDO2118_1929	Hypothetical protein
	NCDO2118_1930	Hypothetical Protein
	NCDO2118_1931	Hypothetical protein
	NCDO2118_1932	Hypothetical protein
	NCDO2118_1933	Hypothetical Protein
	NCDO2118_1934	Hypothetical protein
	NCDO2118_1935	Hypothetical Protein
	NCDO2118_1936	Hypothetical protein
	NCDO2118_1937	Integrase
	NCDO2118_1938	Hypothetical protein
	NCDO2118_1939	Hypothetical protein
GEI8	ysiB	Permease
	NCDO2118_1923	Phage protein
	NCDO2118_1924	Phage associated protein
	NCDO2118_1925	Phage associated protein
	NCDO2118_1926	Hypothetical Protein
	NCDO2118_1927	Hypothetical Protein
	NCDO2118_1928	Hypothetical Protein
	NCDO2118_1929	Hypothetical protein
	NCDO2118_1930	Hypothetical Protein
	NCDO2118_1931	Hypothetical protein
	NCDO2118_1932	Hypothetical protein
	NCDO2118_1933	Hypothetical Protein
	NCDO2118_1934	Hypothetical protein
	NCDO2118_1935	Hypothetical Protein
	NCDO2118_1936	Hypothetical protein
	NCDO2118_1937	Integrase
	NCDO2118_1938	Hypothetical protein
	NCDO2118_1939	Hypothetical protein
GEI9	NCDO2118_2304	Bacteriocin
	NCDO2118_2305	Hypothetical protein
	NCDO2118_2306	Hypothetical protein
	NCDO2118_2307	Hypothetical protein
	NCDO2118_2308	Hypothetical protein
	NCDO2118_2309	Hypothetical protein
	NCDO2118_2310	Hypothetical protein
	NCDO2118_2311	Hypothetical protein
	NCDO2118_2312	Hypothetical protein
	NCDO2118_2313	Hypothetical protein
	NCDO2118_2314	Hypothetical protein
	NCDO2118_2315	Hypothetical protein
	NCDO2118_2316	Hypothetical protein
	NCDO2118_2317	Hypothetical protein
	NCDO2118_2319	DNA primase
	NCDO2118_2320	Hypothetical protein
	NCDO2118_2321	Hypothetical protein
	NCDO2118_2322	Hypothetical protein
	NCDO2118_2323	Hypothetical protein
	NCDO2118_2324	Hypothetical protein
	glnA	Glutamine synthetase
	glnR	Glutamine synthetase repressor
	ptpL	Protein-tyrosine phosphatase
	NCDO2118_2328	ABC transporter, ATP-binding protein
	NCDO2118_2329	ABC transporter permease
	NCDO2118_2330	Hypothetical protein
	NCDO2118_2331	Transcriptional regulator
