# Supplementary material for: Analyses of the probiotic property and stress resistance-related genes of Lactococcus lactis subsp. lactis NCDO 2118 through comparative genomics and in vitro assays
Source: PLoS One. 2017 Apr 6;12(4):e0175116. doi: 10.1371/journal.pone.0175116 (PMC5383145; doi:10.1371/journal.pone.0175116)
Supplement: S3 Table — Bacteriocin regions were predicted using BAGEL. (XLS) [file pone.0175116.s005.xls]

## Sheet: Plan1
	Locus tag	Start	Stop	Gene	Product
Macrolide region prediction	NCDO2118_1196	1273306	1273974	nrpC	4'-phosphopantetheinyl transferase
	NCDO2118_1197	1273988	1274179	NCDO2118_1197	Hypothetical protein
	NCDO2118_1198	1274493	1275437	NCDO2118_1198	Macrolide biosynthetic protein
	NCDO2118_1199	1275501	1277006	NCDO2118_1199	FAD dependent oxidoreductase
	NCDO2118_1200	1277106	1277756	NCDO2118_1200	Hypothetical protein
Bacteriocin class I region prediction	NCDO2118_1253	1345667	1346536	tnp	Transposase B
	NCDO2118_1254	1346599	1347198	NCDO2118_1254	Adenylate cyclase
	NCDO2118_1255	1347239	1348024	NCDO2118_1255	ABC transporter
	NCDO2118_1256	1348027	1348845	NCDO2118_1256	ABC transporter
	NCDO2118_1257	1348838	1349836	NCDO2118_1257	ABC transporter
	NCDO2118_1258	1349837	1350556	NCDO2118_1258	Hypothetical protein
	NCDO2118_1259	1350754	1351383	NCDO2118_1259	Hypothetical protein
	NCDO2118_1260	1351399	1352835	NCDO2118_1260	AMP-dependent synthetase
	NCDO2118_1261	1352842	1353078	NCDO2118_1261	Acyl carrier protein
	NCDO2118_1262	1353109	1354176	NCDO2118_1262	Hypothetical protein
	NCDO2118_1263	1354816	1355460	nisG	Nisin transport protein
	NCDO2118_1264	1355447	1356175	nisE	Nisin transport protein
	NCDO2118_1265	1356177	1356854	nisF	Nisin transport protein
	NCDO2118_1266	1356953	1358296	nisK	Nisin biosynthesis sensor protein
	NCDO2118_1267	1358289	1358978	nisR	Nisin biosynthesis regulatory protein
	NCDO2118_1269	1361109	1361846	nisI	Nisin immunity protein
	NCDO2118_1270	1361843	1362604	nisC	Nisin biosynthesis protein
	NCDO2118_1271	1362673	1363779	nisB	Nisin biosynthesis protein
	NCDO2118_1272	1363903	1364055	nisZ	Lantibiotic nisin
	NCDO2118_1273	1365571	1366308	glpF2	Glycerol uptake facilitator
	NCDO2118_1274	1366361	1368190	glpD	Alpha-glycerophosphate oxidase
Muramidase region prediction	NCDO2118_1433	1548422	1548703	NCDO2118_1433	Hypothetical protein
	NCDO2118_1434	1548834	1549013	NCDO2118_1434	Hypothetical protein
	NCDO2118_1435	1549098	1550393	NCDO2118_1435	Lyzozyme M1 (1,4-beta-N-acetylmuramidase)
	NCDO2118_1436	1550390	1550614	NCDO2118_1436	Holin
	NCDO2118_1437	1550604	1550906	NCDO2118_1437	Hypothetical protein
Bacteriocin class II region prediction	NCDO2118_1758	1883915	1884700	NCDO2118_1758	Hydrolase
	NCDO2118_1759	1884746	1885138	NCDO2118_1759	Hypothetical protein
	NCDO2118_1760	1885273	1886253	pta	Phosphate acetyltransferase
	NCDO2118_1761	1886469	1887089	udk	Uridine kinase
	NCDO2118_1762	1887387	1888367	yrbA	Oxidoreductase
	NCDO2118_1763	1888634	1889233	yrbB	Transglycosylase
	NCDO2118_1764	1889891	1890850	NCDO2118_1764	Hypothetical protein
	NCDO2118_1765	1890875	1892413	NCDO2118_1765	Chloride channel protein
	NCDO2118_1766	1892582	1892815	NCDO2118_1766	Hypothetical protein
	NCDO2118_1767	1893188	1893502	NCDO2118_1767	Hypothetical protein
	NCDO2118_1768	1893520	1893849	NCDO2118_1768	Hypothetical protein
	NCDO2118_1769	1894024	1894857	yrbI	Transcriptional regulator
	NCDO2118_1770	1894893	1895651	ubiE	Demethylmenaquinone methyltransferase
	NCDO2118_1771	1895731	1898436	pip	Phage infection protein
	NCDO2118_1772	1898696	1900129	NCDO2118_1772	Phospho-beta-glucosidase
	NCDO2118_1773	1900636	1902378	dxsB	1-deoxyxylulose-5-phosphate synthase
	NCDO2118_1774	1902526	1903896	kinF	Histidine kinase
Bacteriocin class III region prediction	NCDO2118_2252	2402923	2403414	comX	Competence-specific transcriptional regulator
	NCDO2118_2253	2403671	2405401	ezrA	Septation ring formation regulator
	NCDO2118_2254	2405606	2406634	tsf	Elongation factor
	NCDO2118_2255	2406757	2407524	rpsB	30S ribosomal protein S2
	NCDO2118_2256	2407883	2408908	NCDO2118_2256	Hypothetical protein
	NCDO2118_2257	2409140	2411851	adhE	Alcohol dehydrogenase
	NCDO2118_2258	2412189	2412686	NCDO2118_2258	Hypothetical protein
	NCDO2118_2259	2412673	2412882	NCDO2118_2259	Hypothetical protein
	NCDO2118_2260	2412879	2413706	ywdC	Fe-S oxidoreductase
	NCDO2118_2261	2413699	2415822	ywdD	Fe-S oxidoreductase
	NCDO2118_2262	2415925	2416782	NCDO2118_2262	Transcriptional regulator
	NCDO2118_2263	2416893	2418032	NCDO2118_2263	hypothetical protein
	NCDO2118_2264	2418029	2419348	NCDO2118_2264	Radical SAM protein
	NCDO2118_2265	2419851	2420879	NCDO2118_2265	Hypothetical protein
	NCDO2118_2266	2420866	2421363	coaD	Phosphopantetheine adenylyltransferase
	NCDO2118_2267	2421411	2421950	NCDO2118_2267	Hypothetical protein
