# Supplementary material for: Analyses of the probiotic property and stress resistance-related genes of Lactococcus lactis subsp. lactis NCDO 2118 through comparative genomics and in vitro assays
Source: PLoS One. 2017 Apr 6;12(4):e0175116. doi: 10.1371/journal.pone.0175116 (PMC5383145; doi:10.1371/journal.pone.0175116)
Supplement: S4 Table — The exclusive, secreted and expressed proteins were predicted using the software OrthoMCL, SurfG+ and proteomics analyses, respectively. (XLS) [file pone.0175116.s006.xls]

## Sheet: Exclusive
NCDO2118_0005	10287	10487	F	hypothetical protein
NCDO2118_0023	29258	31081	F	PTS mannitol transferase subunit IIB
NCDO2118_0027	34971	35213	F	hypothetical protein
NCDO2118_0046	53184	53533	F	hypothetical protein
NCDO2118_0051	57578	57781	R	hypothetical protein
NCDO2118_0052	57803	58270	R	hypothetical protein
NCDO2118_0053	58459	59292	R	Rgg/GadR/MutR family transcriptional regulator
NCDO2118_0057	62901	63098	F	DUF4649 domain-containing protein
NCDO2118_0092	97834	98634	F	ABC transporter permease
NCDO2118_0094	99604	100413	F	ABC transporter permease
NCDO2118_0095	100435	100686	F	hypothetical protein
NCDO2118_0096	100735	101766	R	pyruvate kinase
NCDO2118_0097	101866	102438	F	CYTH domain-containing protein
NCDO2118_0098	102443	103072	F	GTP cyclohydrolase II
NCDO2118_0099	103074	103754	F	short-chain dehydrogenase/reductase
NCDO2118_0100	103751	104350	F	thymidylate kinase
NCDO2118_0101	104347	105291	F	orotidine 5-phosphate decarboxylase
NCDO2118_0102	105279	106085	F	hypothetical protein
NCDO2118_0103	106552	107412	R	hypothetical protein
NCDO2118_0113	116558	117469	F	aldo/keto reductase
NCDO2118_0122	122287	124233	R	1,4-alpha-glucan-branching protein
NCDO2118_0125	130937	131158	F	integrase
NCDO2118_0128	133945	134712	F	polysaccharide biosynthesis protein
NCDO2118_0129	134752	135531	F	polysaccharide biosynthesis protein
NCDO2118_0130	135541	136236	F	tyrosine protein kinase
NCDO2118_0131	136291	137055	F	tyrosine protein phosphatase
NCDO2118_0132	137077	137763	F	sugar transferase
NCDO2118_0133	137842	138900	F	group 1 glycosyl transferase
NCDO2118_0134	138967	140022	F	hypothetical protein
NCDO2118_0135	140036	140923	F	family 2 glycosyl transferase
NCDO2118_0136	140924	142000	F	polysaccharide biosynthesis protein
NCDO2118_0137	142049	142984	F	hypothetical protein
NCDO2118_0138	142977	144401	F	lipopolysaccharide biosynthesis protein
NCDO2118_0139	144762	145652	F	exopolysaccharide biosynthesis protein
NCDO2118_0140	145677	146600	R	LytR family transcriptional regulator
NCDO2118_0141	147121	147333	F	hypothetical protein
NCDO2118_0147	152528	152737	F	hypothetical protein
NCDO2118_0148	152749	152988	F	hypothetical protein
NCDO2118_0166	171427	171633	F	hypothetical protein
NCDO2118_0167	171630	171824	F	hypothetical protein
NCDO2118_0170	174298	175008	F	alpha/beta hydrolase
NCDO2118_0171	175338	175802	F	hypothetical protein
NCDO2118_0212	214606	215988	R	family 25 glycosyl hydrolase
NCDO2118_0232	232293	232469	F	30S ribosomal protein S21
NCDO2118_0234	235238	235759	F	hypothetical protein
NCDO2118_0235	235892	236626	F	hypothetical protein
NCDO2118_0256	255719	256297	R	hypothetical protein
NCDO2118_0257	256307	257497	R	hypothetical protein
NCDO2118_0277	275412	275612	F	cold-shock protein
NCDO2118_0278	275892	276092	F	cold-shock protein
NCDO2118_0281	277456	277644	F	membrane protein
NCDO2118_0283	278341	279291	F	magnesium transporter CorA
NCDO2118_0285	280715	281146	F	hypothetical protein
NCDO2118_0287	281702	282055	R	transcriptional regulator
NCDO2118_0288	282547	283659	F	UDP-N-acetyl glucosamine 2-epimerase
NCDO2118_0289	283679	284524	F	hypothetical protein
NCDO2118_0290	284670	285986	F	glycosyl transferase family 2
NCDO2118_0291	285998	287113	F	glycosyl hydrolase family 8
NCDO2118_0294	288612	289397	F	hypothetical protein
NCDO2118_0295	289416	289892	F	hypothetical protein
NCDO2118_0296	290004	290759	R	hypothetical protein
NCDO2118_0297	290734	291591	R	multidrug ABC transporter ATP-binding protein
NCDO2118_0298	291588	291956	R	GntR family transcriptional regulator
NCDO2118_0299	292115	293020	R	hypothetical protein
NCDO2118_0300	293030	293386	R	transcriptional regulator
NCDO2118_0302	294106	294426	F	transcriptional regulator
NCDO2118_0303	294539	295609	F	hypothetical protein
NCDO2118_0304	295759	296061	F	hypothetical protein
NCDO2118_0305	296079	296555	F	hypothetical protein
NCDO2118_0306	296559	298241	F	transposase
NCDO2118_0309	299054	299260	F	transcriptional regulator
NCDO2118_0310	299250	299738	F	hypothetical protein
NCDO2118_0311	299865	301019	F	transcriptional regulator
NCDO2118_0312	301156	301485	F	hypothetical protein
NCDO2118_0313	301572	301883	F	hypothetical protein
NCDO2118_0314	302012	302272	F	hypothetical protein
NCDO2118_0315	302382	304811	F	hypothetical protein
NCDO2118_0316	305086	305268	F	hypothetical protein
NCDO2118_0317	305255	306502	F	translation initiation factor 2
NCDO2118_0318	306511	306774	F	hypothetical protein
NCDO2118_0319	306788	307198	F	hypothetical protein
NCDO2118_0320	307202	309658	F	conjugal transfer protein
NCDO2118_0321	309805	311967	F	hypothetical protein
NCDO2118_0323	313120	313365	F	hypothetical protein
NCDO2118_0324	313390	313677	F	hypothetical protein
NCDO2118_0325	313713	314204	F	transposase
NCDO2118_0328	315612	316502	R	hypothetical protein
NCDO2118_0329	316483	318015	R	ATPase AAA
NCDO2118_0367	351900	352148	R	bacteriocin leader domain-containing protein
NCDO2118_0368	352227	352535	R	transcriptional regulator
NCDO2118_0373	358116	358955	R	transcriptional regulator
NCDO2118_0374	359142	359792	F	hypothetical protein
NCDO2118_0375	359794	361506	F	ABC transporter permease
NCDO2118_0483	478392	479351	F	hypothetical protein
NCDO2118_0501	497391	498305	F	L-2-hydroxyisocaproate dehydrogenase
NCDO2118_0533	527774	527965	F	hypothetical protein
NCDO2118_0551	555016	555657	F	ABC transporter ATP-binding protein
NCDO2118_0591	589737	590063	F	inorganic pyrophosphatase
NCDO2118_0600	597069	597245	F	hypothetical protein
NCDO2118_0606	602185	604968	F	DNA methyltransferase
NCDO2118_0607	604970	605314	F	hypothetical protein
NCDO2118_0608	605324	605509	F	hypothetical protein
NCDO2118_0609	605499	607424	F	ATP-dependent helicase
NCDO2118_0610	607417	608595	F	hypothetical protein
NCDO2118_0611	608913	609716	F	transcriptional regulator
NCDO2118_0612	609998	610357	F	transcriptional regulator
NCDO2118_0613	610591	610911	F	hypothetical protein
NCDO2118_0615	611978	612577	F	hypothetical protein
NCDO2118_0616	612655	613665	F	plasmid replication initiator protein
NCDO2118_0617	613652	613873	F	hypothetical protein
NCDO2118_0618	613886	615060	F	hypothetical protein
NCDO2118_0656	664652	666004	R	branched-chain amino acid transporter II carrier protein
NCDO2118_0659	667858	668568	F	cyclic-di-GMP-specific phosphodiesterase
NCDO2118_0660	668613	669668	F	diguanylate cyclase
NCDO2118_0662	671803	672774	R	LacI family transcriptional regulator
NCDO2118_0663	672756	674174	R	sucrose-6-phosphate hydrolase
NCDO2118_0664	674352	676304	F	PTS beta-glucoside transporter subunit EIIBCA
NCDO2118_0665	676317	677189	F	fructokinase
NCDO2118_0666	677708	679075	R	MF superfamily multidrug resistance protein B
NCDO2118_0667	679123	679944	R	RpiR family transcriptional regulator
NCDO2118_0668	680107	680811	F	ribose-5-phosphate isomerase
NCDO2118_0669	680784	681761	F	oxidoreductase
NCDO2118_0671	682852	683688	F	hypothetical protein
NCDO2118_0672	684256	685092	F	BglG family transcriptional antiterminator
NCDO2118_0673	685132	687057	F	PTS beta-glucoside transporter subunit EIIBCA
NCDO2118_0674	687126	688577	F	6-phospho-beta-glucosidase
NCDO2118_0675	689046	689885	F	transcription antiterminator BglG
NCDO2118_0676	689949	691808	F	PTS beta-glucoside transporter subunit EIIBCA
NCDO2118_0677	691822	693270	F	6-phospho-beta-glucosidase
NCDO2118_0679	695352	695633	F	hypothetical protein
NCDO2118_0680	696061	696462	R	hypothetical protein
NCDO2118_0681	696464	696796	R	hypothetical protein
NCDO2118_0683	697697	698158	F	hypothetical protein
NCDO2118_0684	698177	701176	F	hypothetical protein
NCDO2118_0685	701773	702327	F	resolvase
NCDO2118_0686	702362	704074	F	hypothetical protein
NCDO2118_0689	706049	706660	F	hypothetical protein
NCDO2118_0690	706800	707381	F	membrane protein
NCDO2118_0691	707397	707987	F	integrase
NCDO2118_0692	708019	708334	F	hypothetical protein
NCDO2118_0695	709981	710733	R	ATP-binding protein
NCDO2118_0696	711207	711413	F	hypothetical protein
NCDO2118_0697	711444	711635	F	hypothetical protein
NCDO2118_0699	712010	712615	F	transcriptional regulator
NCDO2118_0737	755205	756626	R	hypothetical protein
NCDO2118_0739	757111	757548	R	hypothetical protein
NCDO2118_0741	762637	763161	F	hypothetical protein
NCDO2118_0847	881452	882165	F	nicotinamide mononucleotide transporter
NCDO2118_0859	896452	896961	F	hypothetical protein
NCDO2118_0860	896972	897469	F	hypothetical protein
NCDO2118_0865	902132	902449	F	hypothetical protein
NCDO2118_0882	918428	918706	F	hypothetical protein
NCDO2118_0899	934225	934974	R	alpha/beta hydrolase
NCDO2118_0900	934958	935995	R	Fe3+-siderophore ABC transporter permease
NCDO2118_0901	935996	936988	R	antibiotic ABC transporter
NCDO2118_0902	937001	937954	R	Fe-bacillibactin uptake system FeuA
NCDO2118_0903	938628	939203	F	diguanylate cyclase
NCDO2118_0904	939391	940704	F	peptidoglycan hydrolase
NCDO2118_0905	941034	941867	F	glyoxalase
NCDO2118_0926	965883	966071	F	hypothetical protein
NCDO2118_0937	977937	978947	F	hypothetical protein
NCDO2118_0938	978944	980281	F	hypothetical protein
NCDO2118_0939	980313	983000	F	family 2 glycosyl transferase
NCDO2118_0940	983023	984273	F	polysaccharide biosynthesis protein
NCDO2118_0941	984270	985421	F	UDP-galactopyranose mutase
NCDO2118_0942	985414	986700	F	lipase
NCDO2118_0943	986700	987707	F	glycosyl hydrolase
NCDO2118_0944	987812	988990	F	hypothetical protein
NCDO2118_0955	998110	999165	R	endonuclease
NCDO2118_0956	999246	999680	R	hypothetical protein
NCDO2118_0959	1000763	1001092	R	hypothetical protein
NCDO2118_0961	1001918	1002154	F	hypothetical protein
NCDO2118_0964	1004034	1005074	F	hypothetical protein
NCDO2118_0991	1034860	1035321	F	endonuclease
NCDO2118_0995	1037437	1037928	F	GNAT family acetyltransferase
NCDO2118_1004	1045523	1045750	F	hypothetical protein
NCDO2118_1070	1115132	1115311	F	hypothetical protein
NCDO2118_1102	1143314	1143499	R	hypothetical protein
NCDO2118_1170	1216190	1216519	F	quaternary ammonium transporter
NCDO2118_1174	1220188	1222710	F	magnesium-transporting ATPase
NCDO2118_1183	1232551	1232748	F	hypothetical protein
NCDO2118_1184	1233003	1233245	F	hypothetical protein
NCDO2118_1185	1233534	1235309	F	histidine kinase
NCDO2118_1186	1235306	1235908	F	DNA-binding response regulator
NCDO2118_1188	1253492	1254757	F	PKS acyl-CoA transferase
NCDO2118_1191	1264068	1264928	F	ABC transporter ATP-binding protein
NCDO2118_1192	1264943	1265680	F	MFS transporter permease
NCDO2118_1195	1272587	1273282	F	thioesterase
NCDO2118_1196	1273306	1273974	F	4'-phosphopantetheinyl transferase
NCDO2118_1197	1273988	1274179	F	hypothetical protein
NCDO2118_1198	1274493	1275437	F	AvrD family macrolide biosynthetic protein
NCDO2118_1199	1275501	1277006	F	phytoene dehydrogenase
NCDO2118_1200	1277106	1277756	F	hypothetical protein
NCDO2118_1201	1279185	1280534	F	DNA integration/recombination/inversion protein
NCDO2118_1202	1280750	1282570	F	hypothetical protein
NCDO2118_1204	1287092	1288027	F	hypothetical protein
NCDO2118_1205	1288742	1290970	F	hypothetical protein
NCDO2118_1206	1291306	1293774	F	hypothetical protein
NCDO2118_1207	1294061	1296691	F	two-component sensor histidine kinase
NCDO2118_1208	1296681	1297391	F	DNA-binding response regulator
NCDO2118_1209	1297728	1299455	F	K+-transporting ATPase subunit A
NCDO2118_1210	1299464	1301530	F	potassium-transporting ATPase subunit B
NCDO2118_1211	1301548	1302177	F	ATPase
NCDO2118_1212	1302983	1303327	F	transcriptional regulator
NCDO2118_1219	1311423	1312214	F	SAM-dependent methyltransferase
NCDO2118_1228	1318578	1320119	F	2-isopropylmalate synthase
NCDO2118_1240	1332323	1333171	F	DNA processing protein DprA
NCDO2118_1245	1338948	1340003	R	recombinase XerS
NCDO2118_1247	1341631	1342791	R	hypothetical protein
NCDO2118_1248	1342805	1343506	R	tRNA synthetase subunit beta
NCDO2118_1249	1343525	1344058	R	acetyltransferase
NCDO2118_1250	1344059	1344514	R	MarR family transcriptional regulator
NCDO2118_1251	1344614	1345315	R	recombinase RecAFT repeat_region 1345315..1346572
NCDO2118_1254	1346599	1347198	R	adenylate cyclase
NCDO2118_1255	1347239	1348024	R	multidrug ABC transporter permease
NCDO2118_1256	1348027	1348845	R	antibiotic ABC transporter permease
NCDO2118_1258	1349837	1350436	R	hypothetical protein
NCDO2118_1259	1350754	1351383	R	hypothetical protein
NCDO2118_1260	1351399	1352835	R	AMP-dependent ligase
NCDO2118_1262	1353109	1354230	R	hypothetical protein
NCDO2118_1263	1354816	1355460	R	transporter
NCDO2118_1264	1355447	1356175	R	lantibiotic ABC transporter permease
NCDO2118_1265	1356177	1356854	R	lantibiotic ABC transporter ATP-binding protein
NCDO2118_1266	1356953	1358296	R	two-component sensor histidine kinase
NCDO2118_1267	1358289	1358975	R	DNA-binding response regulator
NCDO2118_1268	1359044	1361107	R	peptidase
NCDO2118_1269	1361109	1361846	R	nisin immunity protein
NCDO2118_1270	1361843	1362697	R	Nisin biosynthesis protein NisC
NCDO2118_1271	1362697	1363779	R	Nisin biosynthesis protein NisB
NCDO2118_1277	1371827	1372534	R	hypothetical protein
NCDO2118_1278	1372887	1374836	R	sodium:hydrogen antiporter
NCDO2118_1329	1434606	1435001	R	hypothetical protein
NCDO2118_1330	1435027	1436757	R	metallophosphoesterase
NCDO2118_1331	1436979	1438967	R	alpha-glucuronidase
NCDO2118_1332	1439002	1439628	R	polysaccharide deacetylase
NCDO2118_1333	1439642	1440775	R	endoglucanase
NCDO2118_1334	1440777	1441619	R	sugar ABC transporter permease
NCDO2118_1335	1441634	1442578	R	sugar ABC transporter permease
NCDO2118_1336	1442646	1443953	R	sugar ABC transporter substrate-binding protein
NCDO2118_1337	1443980	1445827	R	9-O-acetylesterase
NCDO2118_1338	1446128	1447183	R	DNA cytosine methyltransferase
NCDO2118_1339	1447180	1448586	R	restriction endonuclease
NCDO2118_1340	1448583	1449626	R	DNA cytosine methyltransferase
NCDO2118_1341	1449623	1449838	R	Cro/Cl family transcriptional regulator
NCDO2118_1342	1450611	1451714	F	carboxylate transporter
NCDO2118_1343	1451760	1452356	R	phosphoglycerate mutase
NCDO2118_1344	1452563	1453366	R	hydrolase
NCDO2118_1345	1453637	1454443	R	hydrolase
NCDO2118_1346	1454476	1455081	R	acetyltransferase
NCDO2118_1347	1455132	1455527	R	hypothetical protein
NCDO2118_1348	1455761	1456729	F	ROK family transcriptional regulator
NCDO2118_1359	1466281	1467096	R	sortase
NCDO2118_1360	1467131	1468285	R	cell surface protein
NCDO2118_1361	1468537	1469364	R	WxL domain-containing cell surface protein
NCDO2118_1363	1474372	1475115	R	WxL domain-containing cell surface protein
NCDO2118_1364	1475137	1475901	R	cell surface protein
NCDO2118_1365	1475925	1476281	R	LPXTG-anchored cell surface protein
NCDO2118_1366	1476391	1477665	R	hypothetical protein
NCDO2118_1367	1477701	1478561	R	hypothetical protein
NCDO2118_1380	1493700	1494515	F	SAM-dependent methyltransferase
NCDO2118_1402	1515748	1516464	R	GntR family transcriptional regulator
NCDO2118_1404	1517956	1518510	R	hypothetical protein
NCDO2118_1405	1518507	1519343	R	sugar ABC transporter permease
NCDO2118_1406	1519343	1520254	R	ABC transporter permease
NCDO2118_1407	1520328	1521647	R	sugar ABC transporter substrate-binding protein
NCDO2118_1408	1521762	1522688	R	hypothetical protein
NCDO2118_1409	1522788	1523726	F	acetylesterase
NCDO2118_1420	1537567	1538422	R	hypothetical protein
NCDO2118_1423	1540491	1540844	R	hypothetical protein
NCDO2118_1426	1541680	1542081	R	arsenate reductase
NCDO2118_1428	1543053	1543304	R	hypothetical protein
NCDO2118_1431	1546920	1548050	R	transcriptional regulator
NCDO2118_1434	1548834	1549013	R	hypothetical protein
NCDO2118_1435	1549098	1550381	R	1,4-beta-N-acetylmuramidase
NCDO2118_1436	1550390	1550614	R	holin
NCDO2118_1437	1550604	1550906	R	hypothetical protein
NCDO2118_1439	1551889	1553829	R	hypothetical protein
NCDO2118_1444	1557464	1557904	F	hypothetical protein
NCDO2118_1449	1561176	1561364	R	hypothetical protein
NCDO2118_1459	1569307	1569477	R	hypothetical protein
NCDO2118_1478	1591032	1591451	R	transcriptional regulator
NCDO2118_1486	1596806	1597846	F	hypothetical protein
NCDO2118_1487	1597977	1598324	F	nitrogen regulatory protein P-II
NCDO2118_1488	1598352	1599473	F	spermidine/putrescine ABC transporter ATP-binding protein
NCDO2118_1489	1599493	1600338	F	spermidine/putrescine ABC transporter permease
NCDO2118_1490	1600340	1601122	F	ABC transporter permease
NCDO2118_1491	1601232	1602599	F	putrescine aminotransferase
NCDO2118_1495	1605683	1608097	R	hypothetical protein
NCDO2118_1497	1609067	1609753	R	membrane protein
NCDO2118_1498	1609869	1611506	R	sugar ABC transporter substrate-binding protein
NCDO2118_1499	1611579	1612442	R	sugar ABC transporter permease
NCDO2118_1500	1612453	1613343	R	sugar ABC transporter permease
NCDO2118_1517	1638512	1639936	R	L-arabinose isomerase
NCDO2118_1518	1639959	1640660	R	L-ribulose-5-phosphate 4-epimerase
NCDO2118_1519	1640676	1642259	R	ATPase
NCDO2118_1520	1642460	1643827	F	sugar:proton symporter
NCDO2118_1521	1643851	1644822	F	alpha-N-arabinofuranosidase
NCDO2118_1522	1644844	1646109	F	MFS transporter
NCDO2118_1523	1646257	1647342	F	GntR family transcriptional regulator
NCDO2118_1574	1699539	1699721	R	hypothetical protein
NCDO2118_1576	1701727	1702695	R	LysR family transcriptional regulator
NCDO2118_1596	1721438	1723354	R	transcription antiterminator BglG
NCDO2118_1597	1723555	1724010	F	PTS fructose transporter subunit IIA
NCDO2118_1598	1724012	1724326	F	PTS fructose transporter subunit IIB
NCDO2118_1599	1724349	1725452	F	PTS fructose transporter subunit IIC
NCDO2118_1600	1725513	1728185	F	alpha-mannosidase
NCDO2118_1601	1728560	1729207	R	ketohydroxyglutarate aldolase
NCDO2118_1602	1729230	1730201	R	2-dehydro-3-deoxygluconokinase
NCDO2118_1604	1731138	1732628	R	altronate hydrolase
NCDO2118_1605	1732637	1734055	R	altronate oxidoreductase
NCDO2118_1607	1735646	1737121	R	MFS transporter
NCDO2118_1608	1737534	1738538	R	LacI family transcriptional regulator
NCDO2118_1609	1738616	1739089	R	hypothetical protein
NCDO2118_1610	1739183	1740412	R	hypothetical protein
NCDO2118_1611	1740849	1741553	F	hypothetical protein
NCDO2118_1612	1741610	1742077	F	hypothetical protein
NCDO2118_1616	1744391	1744981	F	replication protein RepB
NCDO2118_1617	1744974	1745183	F	DNA-binding protein
NCDO2118_1627	1757606	1757911	R	LPXTG-anchored cell surface protein
NCDO2118_1645	1775121	1775813	R	hypothetical protein
NCDO2118_1653	1789994	1790494	R	hypothetical protein
NCDO2118_1662	1796996	1797499	R	HNH endonuclease
NCDO2118_1686	1808556	1809392	R	hypothetical protein
NCDO2118_1689	1810039	1810539	F	hypothetical protein
NCDO2118_1690	1810918	1811256	R	hypothetical protein
NCDO2118_1692	1812080	1812328	R	transcriptional regulator
NCDO2118_1693	1812460	1812714	F	hypothetical protein
NCDO2118_1694	1813097	1813465	F	hypothetical protein
NCDO2118_1724	1844501	1845886	R	PTS ascorbate transporter subunit IIC
NCDO2118_1725	1845947	1846246	R	PTS lactose transporter subunit IIB
NCDO2118_1726	1846248	1848194	R	transcriptional antiterminator
NCDO2118_1766	1892582	1892815	R	hypothetical protein
NCDO2118_1768	1893520	1893849	R	hypothetical protein
NCDO2118_1770	1894893	1895633	R	ubiquinone/menaquinone biosynthesis methyltransferase
NCDO2118_1787	1921182	1921457	R	hypothetical protein
NCDO2118_1793	1926134	1926673	F	membrane protein
NCDO2118_1794	1927305	1927961	F	CAAX amino terminal protease family protein
NCDO2118_1795	1927992	1929140	R	LytR family transcriptional regulator
NCDO2118_1796	1929169	1929966	R	taurine ABC transporter ATP-binding protein
NCDO2118_1797	1929984	1931741	R	nitrate ABC transporter permease
NCDO2118_1814	1947909	1948235	R	hypothetical protein
NCDO2118_1815	1948222	1949406	R	MF superfamily multidrug transporter
NCDO2118_1816	1949444	1950166	R	ABC transporter permease
NCDO2118_1818	1951016	1952281	R	radical SAM/SPASM domain-containing protein
NCDO2118_1819	1952278	1952607	R	hypothetical protein
NCDO2118_1820	1952610	1952870	R	hypothetical protein
NCDO2118_1877	2013970	2014185	R	F0F1 ATP synthase subunit C
NCDO2118_1903	2040136	2040820	R	glutamine ABC transporter permease
NCDO2118_1913	2056941	2057201	R	hypothetical protein
NCDO2118_1926	2072378	2072557	R	hypothetical protein
NCDO2118_1929	2074501	2074857	R	phage protein
NCDO2118_1933	2078161	2078331	R	hypothetical protein
NCDO2118_1935	2079183	2079377	R	hypothetical protein
NCDO2118_1936	2079535	2080221	F	transcriptional regulator
NCDO2118_1982	2127624	2127806	F	hypothetical protein
NCDO2118_2010	2155575	2155763	R	membrane protein
NCDO2118_2012	2156362	2156604	R	membrane protein
NCDO2118_2023	2167070	2168263	R	cyclopropane-fatty-acyl-phospholipid synthase
NCDO2118_2033	2184602	2185864	R	manganese transporter
NCDO2118_2065	2217148	2217378	F	hypothetical protein
NCDO2118_2075	2226992	2227321	R	hypothetical protein
NCDO2118_2076	2227382	2227726	R	hypothetical protein
NCDO2118_2077	2227730	2228593	R	hypothetical protein
NCDO2118_2093	2245465	2246853	R	sodium:solute symporter
NCDO2118_2099	2252938	2253099	R	hypothetical protein
NCDO2118_2100	2253113	2253487	R	hypothetical protein
NCDO2118_2109	2261373	2261717	R	hypothetical protein
NCDO2118_2112	2263341	2264105	R	ABC transporter permease
NCDO2118_2113	2264105	2264983	R	ABC transporter ATP-binding protein
NCDO2118_2124	2273359	2273610	R	hypothetical protein
NCDO2118_2151	2304776	2305051	R	hypothetical protein
NCDO2118_2174	2327664	2328209	R	haloacid dehalogenase
NCDO2118_2175	2328206	2328781	R	phosphoheptose isomerase
NCDO2118_2176	2328845	2329822	R	GHMP kinase
NCDO2118_2177	2329852	2331375	R	polysaccharide biosynthesis export protein
NCDO2118_2178	2331372	2332361	R	glycosyl transferase
NCDO2118_2181	2334327	2335526	R	UDP-N-acetylmuramoyl-tripeptide--D-alanyl-D- alanine ligase
NCDO2118_2232	2371307	2372062	R	hypothetical protein
NCDO2118_2263	2416893	2418032	R	MFS transporter
NCDO2118_2264	2418029	2419348	R	KxxxW cyclic peptide radical SAM maturase
NCDO2118_2286	2447284	2448699	R	gluconate permease
NCDO2118_2302	2462328	2463512	R	integrase
NCDO2118_2304	2464197	2464361	R	bacteriocin
NCDO2118_2305	2464829	2465059	R	phage protein
NCDO2118_2307	2465920	2466246	R	hypothetical protein
NCDO2118_2308	2467131	2467499	R	phage protein
NCDO2118_2309	2467740	2468351	R	transcriptional regulator
NCDO2118_2310	2468483	2468662	F	hypothetical protein
NCDO2118_2311	2468832	2469524	F	hypothetical protein
NCDO2118_2321	2474886	2475206	F	phage protein
NCDO2118_2322	2475246	2475596	F	phage protein
NCDO2118_2323	2475967	2476686	F	phage protein
NCDO2118_2330	2482143	2482712	R	hypothetical protein

## Sheet: Expressed
NCDO2118_0001	575	1942	F	chromosomal replication initiator protein DnaA
NCDO2118_0002	2099	3241	F	DNA polymerase III subunit beta
NCDO2118_0007	11336	12451	F	GTP-binding protein YchF
NCDO2118_0013	16817	17383	F	peptidyl-tRNA hydrolase
NCDO2118_0017	21915	22289	F	hypothetical protein
NCDO2118_0021	25348	25899	F	hypoxanthine-guanine phosphoribosyltransferase
NCDO2118_0022	26105	28192	F	ATP-dependent zinc metalloprotease FtsH
NCDO2118_0024	31141	33078	F	transcriptional antiterminator
NCDO2118_0031	38155	38676	F	acetyltransferase
NCDO2118_0032	39007	40182	F	aminotransferase A
NCDO2118_0035	41393	42811	R	dihydrolipoamide dehydrogenase
NCDO2118_0036	43005	44603	R	dihydrolipoamide acetyltransferase
NCDO2118_0037	44596	45576	R	2-oxoisovalerate dehydrogenase subunit beta
NCDO2118_0038	45579	46703	R	pyruvate dehydrogenase E1 subunit alpha
NCDO2118_0039	46792	47793	R	lipoate--protein ligase A
NCDO2118_0040	47992	48837	R	glycerophosphodiester phosphodiesterase
NCDO2118_0042	49685	50710	R	tryptophan--tRNA ligase
NCDO2118_0044	51212	51649	F	peroxiredoxin
NCDO2118_0047	53592	54587	R	phosphate acyltransferase
NCDO2118_0048	54690	55502	R	hydrolase
NCDO2118_0049	55628	57265	R	ABC transporter ATP-binding protein
NCDO2118_0054	59566	60846	R	O-acetylhomoserine aminocarboxypropyltransferase
NCDO2118_0056	62306	62773	F	universal stress protein
NCDO2118_0057	62901	63098	F	DUF4649 domain-containing protein
NCDO2118_0061	65649	65798	R	50S ribosomal protein L33
NCDO2118_0062	65828	66001	R	50S ribosomal protein L32
NCDO2118_0064	68199	68984	R	chromosome partitioning protein ParB
NCDO2118_0067	70983	71450	F	hypothetical protein
NCDO2118_0068	71480	73033	F	heme ABC transporter ATP-binding protein
NCDO2118_0070	73983	74936	F	ribosomal protein L11 methyltransferase
NCDO2118_0072	75817	76773	F	polysaccharide deacetylase
NCDO2118_0073	76974	79196	F	GTP pyrophosphokinase
NCDO2118_0077	81784	82407	F	hydrolase
NCDO2118_0079	84106	84747	F	1-acyl-sn-glycerol-3-phosphate acyltransferase
NCDO2118_0081	85313	85957	R	FMN-dependent NADH-azoreductase 1
NCDO2118_0082	86131	88728	F	preprotein translocase subunit SecA
NCDO2118_0083	88857	89894	F	phospho-2-dehydro-3-deoxyheptonate aldolase
NCDO2118_0084	90145	90411	F	phosphocarrier protein HPr
NCDO2118_0085	90414	92141	F	phosphoenolpyruvate--protein phosphotransferase
NCDO2118_0087	92654	92953	R	nucleoid-associated protein
NCDO2118_0093	98634	99614	F	ABC transporter ATPase
NCDO2118_0100	103751	104350	F	thymidylate kinase
NCDO2118_0102	105279	106085	F	hypothetical protein
NCDO2118_0112	115170	116084	F	RNA-binding protein
NCDO2118_0113	116558	117469	F	aldo/keto reductase
NCDO2118_0114	117789	118055	F	hypothetical protein
NCDO2118_0115	118055	118486	F	crossover junction endodeoxyribonuclease RuvA
NCDO2118_0121	121660	122205	F	transcriptional regulator
NCDO2118_0123	124360	124680	R	hypothetical protein
NCDO2118_0130	135541	136236	F	tyrosine protein kinase
NCDO2118_0131	136291	137055	F	tyrosine protein phosphatase
NCDO2118_0139	144762	145652	F	exopolysaccharide biosynthesis protein
NCDO2118_0140	145677	146600	R	LytR family transcriptional regulator
NCDO2118_0142	147545	148693	R	queuine tRNA-ribosyltransferase
NCDO2118_0149	153185	154768	F	glycosyl transferase
NCDO2118_0150	154837	156051	F	aminotransferase AlaT
NCDO2118_0151	156204	156992	F	transcriptional regulator
NCDO2118_0152	157617	157922	F	glutamyl-tRNA(Gln) amidotransferase subunit C
NCDO2118_0153	157922	159382	F	aspartyl/glutamyl-tRNA amidotransferase subunit A
NCDO2118_0155	160028	161461	F	aspartyl/glutamyl-tRNA(Asn/Gln) amidotransferase subunit B
NCDO2118_0159	164789	164986	R	cold-shock protein
NCDO2118_0163	167241	168293	F	acetyltransferase
NCDO2118_0164	168626	169720	F	hypothetical protein
NCDO2118_0166	171427	171633	F	hypothetical protein
NCDO2118_0169	173456	173908	F	deoxyuridine 5'-triphosphate nucleotidohydrolase
NCDO2118_0172	176057	177400	F	multifunctional 2',3'-cyclic-nucleotide
NCDO2118_0174	178367	179464	F
NCDO2118_0175	179710	180321	F	nitroreductase
NCDO2118_0176	180472	181452	F	geranylgeranyl pyrophosphate synthase
NCDO2118_0183	187242	187670	F	peptide-methionine (R)-S-oxide reductase
NCDO2118_0184	187801	189465	R	dihydroxyacetone kinase
NCDO2118_0185	189465	189827	R	hypothetical protein
NCDO2118_0186	190106	190300	R	50S ribosomal protein L28
NCDO2118_0187	190436	191095	F	hypothetical protein
NCDO2118_0188	191287	192156	F	glucose-1-phosphate thymidylyltransferase
NCDO2118_0190	192555	193148	F	dTDP-4-dehydrorhamnose 3,5-epimerase
NCDO2118_0192	193444	194496	F	dTDP-glucose 4,6-dehydratase
NCDO2118_0193	194582	195481	F	NAD(P)-dependent oxidoreductase
NCDO2118_0197	198561	199757	F	ABC transporter ATP-binding protein
NCDO2118_0204	206588	207529	F	epimerase
NCDO2118_0209	211921	212808	F	sugar transferase
NCDO2118_0210	212805	214031	F	glycerophosphoryl diester phosphodiesterase
NCDO2118_0211	214042	214479	F	glycerol-3-phosphate cytidiltransferase
NCDO2118_0212	214606	215988	R	family 25 glycosyl hydrolase
NCDO2118_0213	216372	217853	F	IMP dehydrogenase
NCDO2118_0214	218050	219204	F	ribosome biogenesis GTPase YqeH
NCDO2118_0216	219861	221105	F	GTP-binding protein
NCDO2118_0217	221150	221464	F	RNA-binding protein
NCDO2118_0219	222103	222693	F	HD domain-containing protein
NCDO2118_0220	222739	223164	F	GNAT family acetyltransferase
NCDO2118_0221	223330	223689	F	ribosome silencing factor RsfS
NCDO2118_0225	226395	227111	F	transcriptional regulator
NCDO2118_0227	227815	228474	F	uracil-DNA glycosylase
NCDO2118_0228	228507	229418	R	NADPH:quinone reductase
NCDO2118_0239	238399	239211	F	hydrolase
NCDO2118_0240	239401	240597	F	phosphoglycerate kinase
NCDO2118_0251	249289	250458	F	SAM-dependent methyltransferase
NCDO2118_0255	255195	255608	F	hypothetical protein
NCDO2118_0259	259616	261493	F	multidrug ABC transporter ATP-binding protein
NCDO2118_0261	262289	263308	R	oxidoreductase
NCDO2118_0263	263647	264123	R	S-ribosylhomocysteine lyase
NCDO2118_0266	264866	265711	F	oxidoreductase
NCDO2118_0267	265877	266389	F	nicotinamidase
NCDO2118_0270	267376	268695	R	N-acetylmuramidase
NCDO2118_0271	269039	271282	F	anaerobic ribonucleoside triphosphate reductase
NCDO2118_0274	272790	274079	F	phosphopyruvate hydratase
NCDO2118_0277	275412	275612	F	cold-shock protein
NCDO2118_0278	275892	276092	F	cold-shock protein
NCDO2118_0282	277698	278216	F	stress response regulator Gls24
NCDO2118_0287	281702	282055	R	transcriptional regulator
NCDO2118_0298	291588	291956	R	GntR family transcriptional regulator
NCDO2118_0300	293030	293386	R	transcriptional regulator
NCDO2118_0305	296079	296555	F	hypothetical protein
NCDO2118_0306	296559	298241	F	transposase
NCDO2118_0327	314480	315604	F	integrase
NCDO2118_0330	318376	319209	F	energy-coupling factor transporter ATPase
NCDO2118_0331	319395	320261	F	energy-coupling factor transporter ATPase
NCDO2118_0333	321085	321696	F	thiol-disulfide isomerase
NCDO2118_0335	321906	322676	F	2,3,4,5-tetrahydropyridine-2,6-dicarboxylate N-acetyltransferase
NCDO2118_0337	324089	325207	F	1,4-beta-xylanase
NCDO2118_0340	326391	327002	F	30S ribosomal protein S4
NCDO2118_0341	327129	329267	F	hypothetical protein
NCDO2118_0343	330148	331182	F	adenosine deaminase
NCDO2118_0345	332087	333769	R	ribonuclease J
NCDO2118_0346	333942	334172	R	hypothetical protein
NCDO2118_0348	334482	335207	F	tRNA threonylcarbamoyladenosine biosynthesis protein TsaB
NCDO2118_0352	337240	337440	F	DUF4649 domain-containing protein
NCDO2118_0355	338918	339967	F	phosphonate ABC transporter substrate-binding protein
NCDO2118_0361	344355	344837	F	2-Cys peroxiredoxin
NCDO2118_0362	345010	347550	F	aminopeptidase N
NCDO2118_0366	351138	351488	F	PadR family transcriptional regulator
NCDO2118_0368	352227	352535	R	transcriptional regulator
NCDO2118_0369	352641	354380	F	multidrug ABC transporter ATP-binding protein
NCDO2118_0370	354411	356378	F	multidrug ABC transporter permease
NCDO2118_0371	356555	357820	F	UDP-N-acetylglucosamine 1-carboxyvinyltransferase
NCDO2118_0372	357866	358084	F	hypothetical protein
NCDO2118_0378	362576	363052	R	aminoacyl-tRNA deacylase
NCDO2118_0380	364419	365279	F	ABC transporter substrate-binding protein
NCDO2118_0384	368243	369349	F	methionine import ATP-binding protein MetN
NCDO2118_0389	373426	373719	F	transcriptional regulator
NCDO2118_0390	373643	374422	F	iron ABC transporter ATP-binding protein
NCDO2118_0393	376390	377331	F	ferrichrome ABC transporter substrate-binding protein
NCDO2118_0394	377393	378298	F	LysR family transcriptional regulator
NCDO2118_0397	380546	380857	F	hypothetical protein
NCDO2118_0399	381452	382153	F	2,3-bisphosphoglycerate-dependent phosphoglycerate mutase
NCDO2118_0400	382327	382890	F	alkyl hydroperoxide reductase subunit C
NCDO2118_0403	386955	387551	F	recombination protein RecR
NCDO2118_0404	387668	388717	F	D-alanine--D-alanine ligase A
NCDO2118_0405	388792	390114	F	UDP-N-acetylmuramoyl-tripeptide--D-alanyl-D- alanine ligase
NCDO2118_0407	392244	393881	F	ABC transporter substrate-binding protein
NCDO2118_0411	396966	397907	F	peptide ABC transporter substrate-binding protein
NCDO2118_0412	398137	399708	F	peptide chain release factor 3
NCDO2118_0413	399971	401614	F	RNA helicase
NCDO2118_0414	401978	402889	F	GTPase Era
NCDO2118_0417	405745	406908	F	DNA recombination/repair protein RecA
NCDO2118_0423	411384	411977	R	adenylate cyclase
NCDO2118_0425	413188	413847	F	GTP pyrophosphokinase
NCDO2118_0432	420143	421597	R	lysine--tRNA ligase
NCDO2118_0438	427494	428714	F	tRNA sulfurtransferase ThiI
NCDO2118_0440	430492	431097	F	FMN-dependent NADH-azoreductase 2
NCDO2118_0444	434389	435648	R	tyrosine--tRNA ligase
NCDO2118_0446	438261	439328	R	glutamyl aminopeptidase
NCDO2118_0448	439757	440074	F	thiol reductase thioredoxin
NCDO2118_0449	440160	440786	F	tRNA-binding protein
NCDO2118_0450	440949	442289	F	NADH oxidase
NCDO2118_0452	442889	443173	F	co-chaperone GroES
NCDO2118_0453	443261	444889	F	molecular chaperone GroEL
NCDO2118_0456	447353	448054	R	DNA-binding response regulator
NCDO2118_0457	448232	448867	F	thymidylate kinase
NCDO2118_0461	451013	451888	F	rRNA (cytidine-2'-O-)-methyltransferase
NCDO2118_0462	451965	452156	R	hypothetical protein
NCDO2118_0463	452219	453151	R	mevalonate kinase
NCDO2118_0467	456645	457265	F	superoxide dismutase [Mn]
NCDO2118_0468	457515	459869	F	carbon starvation protein CstA
NCDO2118_0469	460171	461511	F	DEAD/DEAH box helicase
NCDO2118_0472	463182	463508	F	PTS sugar transporter subunit IIB
NCDO2118_0473	463593	463943	F	PTS cellobiose transporter subunit IIA
NCDO2118_0476	466476	467912	F	6-phospho-beta-glucosidase
NCDO2118_0478	468841	470805	F	DNA ligase (NAD(+)) LigA
NCDO2118_0480	472203	473339	F	sugar ABC transporter ATP-binding protein
NCDO2118_0484	479397	480755	F	phosphoglucosamine mutase
NCDO2118_0488	483913	486222	F	trehalose 6-phosphate phosphorylase
NCDO2118_0492	488874	489320	F	tRNA threonylcarbamoyladenosine biosynthesis protein TsaE
NCDO2118_0498	493729	494271	F	hypothetical protein
NCDO2118_0500	495644	497251	F	CTP synthetase
NCDO2118_0502	498337	499209	R	hypothetical protein
NCDO2118_0503	499855	500334	R	nucleoside deoxyribosyltransferase
NCDO2118_0508	506073	506909	F	fatty acid-binding protein DegV
NCDO2118_0510	507759	508970	F	beta-N-acetylhexosaminidase
NCDO2118_0512	509741	510016	F	DNA-binding protein HU
NCDO2118_0522	516655	518304	R	peptide ABC transporter substrate-binding protein
NCDO2118_0523	518515	519447	R	cysteine synthase
NCDO2118_0526	521422	523416	R	penicillin-binding protein 1A
NCDO2118_0529	524890	525276	F	Regulatory protein Spx 1
NCDO2118_0530	525368	525649	F	hypothetical protein
NCDO2118_0531	525615	526394	F	inositol monophosphatase
NCDO2118_0532	526488	527774	F	UDP-N-acetylglucosamine 1-carboxyvinyltransferase
NCDO2118_0534	528122	529405	F	trigger factor
NCDO2118_0536	538532	539599	F	RNA polymerase sigma factor RpoD
NCDO2118_0540	542663	544909	F	ATP-dependent Clp protease ATP-binding subunit
NCDO2118_0542	546103	547116	F	glyceraldehyde-3-phosphate dehydrogenase
NCDO2118_0543	547259	547894	R	peptide deformylase
NCDO2118_0545	548514	550592	F	excinuclease ABC subunit B
NCDO2118_0548	552795	553250	R	beta-hydroxyacyl-ACP dehydratase
NCDO2118_0549	553526	554278	F	enoyl-[acyl-carrier-protein] reductase
NCDO2118_0553	556685	557647	R	protein translocase component YidC
NCDO2118_0554	557822	558580	R	hydrolase
NCDO2118_0556	559283	559819	R	phosphopantothenoylcysteine decarboxylase
NCDO2118_0557	559812	560507	R	phosphopantothenate--cysteine ligase
NCDO2118_0558	560653	560838	R	tautomerase
NCDO2118_0568	570092	570460	F	glyoxalase
NCDO2118_0569	570689	570973	F	hypothetical protein
NCDO2118_0570	571276	571974	R	TIGR00266 family protein
NCDO2118_0577	577618	578061	F	hypothetical protein
NCDO2118_0578	578079	579152	F	peptide chain release factor 1
NCDO2118_0584	583060	584307	F	serine hydroxymethyltransferase
NCDO2118_0587	586291	587487	F	3-phosphoglycerate dehydrogenase
NCDO2118_0589	588280	588573	R	acylphosphatase
NCDO2118_0591	589737	590063	F	inorganic pyrophosphatase
NCDO2118_0592	590249	590692	R	flavodoxin
NCDO2118_0595	593470	594324	F	methionine aminopeptidase
NCDO2118_0601	597349	598278	F	HPr kinase/phosphorylase
NCDO2118_0604	599745	600308	F	hypothetical protein
NCDO2118_0605	600441	601856	F	phosphogluconate dehydrogenase (NADP(+)-dependent, decarboxylating)
NCDO2118_0609	605499	607424	F	ATP-dependent helicase
NCDO2118_0620	617593	619608	F	potassium transporter Kup
NCDO2118_0624	621811	622479	F	hypothetical protein
NCDO2118_0625	622649	623545	F	protease
NCDO2118_0627	624538	625461	F	ribonuclease Z
NCDO2118_0630	628673	629185	F	adenine phosphoribosyltransferase
NCDO2118_0631	629401	629964	F	DNA-directed RNA polymerase subunit delta
NCDO2118_0632	630101	631735	F	aminodeoxychorismate lyase
NCDO2118_0633	631795	632268	F	transcription elongation factor GreA
NCDO2118_0635	632890	635340	F	ATP-dependent Clp protease ATP-binding subunit ClpC
NCDO2118_0637	636218	637519	F	enolase
NCDO2118_0641	640148	641671	R	long-chain acyl-CoA synthetase
NCDO2118_0643	643041	645404	F	formate acetyltransferase
NCDO2118_0647	649267	652680	F	pyruvate carboxylase
NCDO2118_0651	657997	658596	R	ATP-dependent Clp protease proteolytic subunit
NCDO2118_0653	659482	659880	F	arsenate reductase
NCDO2118_0658	666513	666785	R	hypothetical protein
NCDO2118_0663	672756	674174	R	sucrose-6-phosphate hydrolase
NCDO2118_0664	674352	676304	F	PTS beta-glucoside transporter subunit EIIBCA
NCDO2118_0683	697697	698158	F	hypothetical protein
NCDO2118_0703	715840	716613	F	TatD family hydrolase
NCDO2118_0706	717893	718777	F
NCDO2118_0708	720068	720625	F	elongation factor P
NCDO2118_0709	720772	721173	F	hypothetical protein
NCDO2118_0710	721166	722137	F	nitrogen utilization protein B
NCDO2118_0715	728345	730747	F	glycogen phosphorylase
NCDO2118_0723	741727	742602	F	transcriptional regulator
NCDO2118_0725	743143	743817	F	lysophospholipase
NCDO2118_0729	747226	749220	R	ABC transporter ATP-binding protein
NCDO2118_0733	751603	752712	F	hypothetical protein
NCDO2118_0734	752838	753590	F	metal-dependent hydrolase
NCDO2118_0736	754531	754998	F	tRNA-specific adenosine deaminase
NCDO2118_0744	764700	766055	R	2-succinylbenzoate-CoA ligase
NCDO2118_0745	766182	767024	R	1,4-dihydroxy-2-naphthoyl-CoA synthase
NCDO2118_0747	768215	769897	R	2-succinyl-5-enolpyruvyl-6-hydroxy-3- cyclohexene-1-carboxylate synthase
NCDO2118_0751	773390	774313	F	hypothetical protein
NCDO2118_0752	774441	775409	R	L-asparaginase
NCDO2118_0754	777082	777426	F	hypothetical protein
NCDO2118_0755	777487	778998	F	flotillin
NCDO2118_0758	781472	781948	R	MarR family transcriptional regulator
NCDO2118_0760	782838	784802	F	hypothetical protein
NCDO2118_0761	784799	785251	F	50S ribosomal protein L9
NCDO2118_0762	785257	786624	F	replicative DNA helicase
NCDO2118_0763	786819	787076	F	hypothetical protein
NCDO2118_0764	787145	787918	F	phosphotransferase
NCDO2118_0765	788039	788692	F	tRNA (guanine-N(7)-)-methyltransferase
NCDO2118_0766	788811	789257	F	NrdR family transcriptional regulator
NCDO2118_0768	790819	791700	F	primosomal protein DnaI
NCDO2118_0769	791693	792415	F	NADPH-dependent oxidoreductase
NCDO2118_0771	793145	794455	F	ribosome biogenesis GTPase Der
NCDO2118_0779	804917	805390	F	ribosome maturation factor RimP
NCDO2118_0780	805555	806703	F	transcription termination/antitermination protein NusA
NCDO2118_0782	807198	807503	F	hypothetical protein
NCDO2118_0783	807524	810358	F	translation initiation factor IF-2
NCDO2118_0784	810674	811033	F	ribosome-binding factor A
NCDO2118_0785	811212	812159	F	mannose-6-phosphate isomerase
NCDO2118_0786	812578	813018	F	MarR family transcriptional regulator
NCDO2118_0788	814162	814383	F	acyl carrier protein
NCDO2118_0789	814663	815589	F	ACP S-malonyltransferase
NCDO2118_0790	815675	816406	F	beta-ketoacyl-ACP reductase
NCDO2118_0791	816447	817676	F	beta-ketoacyl-[acyl-carrier-protein] synthase II
NCDO2118_0792	817683	818150	F	acetyl-CoA carboxylase biotin carboxyl carrier protein subunit
NCDO2118_0793	818277	818711	F	beta-hydroxyacyl-ACP dehydratase
NCDO2118_0794	819105	820472	F	acetyl-CoA carboxylase biotin carboxylase subunit
NCDO2118_0795	820558	821424	F	acetyl-CoA carboxylase carboxyl transferase subunit beta
NCDO2118_0796	821417	822211	F	acetyl-CoA carboxylase carboxyltransferase subunit alpha
NCDO2118_0797	822341	823483	F	cystathionine beta-lyase
NCDO2118_0798	823698	824618	F	cysteine synthase
NCDO2118_0799	824847	825086	F	hypothetical protein
NCDO2118_0800	825219	825521	F	rhodanese
NCDO2118_0803	827837	828187	F	arsenate reductase
NCDO2118_0806	829836	830693	R	exodeoxyribonuclease
NCDO2118_0807	830875	832863	F	methionine--tRNA ligase
NCDO2118_0808	833381	833620	F	hypothetical protein
NCDO2118_0809	833637	834368	F	3-ketoacyl-ACP reductase
NCDO2118_0811	835385	836017	F	NADH-flavin reductase
NCDO2118_0814	838394	839527	F	acetylornithine aminotransferase
NCDO2118_0817	841577	842272	F	ribonuclease 3
NCDO2118_0818	842262	845786	F	chromosome segregation protein SMC
NCDO2118_0819	846028	848196	F	alkaline phosphatase
NCDO2118_0820	848287	848697	F	hypothetical protein
NCDO2118_0824	852431	853240	F	haloacid dehalogenase
NCDO2118_0826	853863	855242	F	signal recognition particle-docking protein FtsY
NCDO2118_0827	855419	856393	F	ribose-phosphate pyrophosphokinase 1
NCDO2118_0829	857208	859697	F	leucine--tRNA ligase
NCDO2118_0835	865703	866962	F	NADH dehydrogenase
NCDO2118_0836	867106	869109	F	NADH dehydrogenase
NCDO2118_0837	869223	869894	F	serine dehydratase subunit beta
NCDO2118_0839	870899	871354	F	transcriptional regulator
NCDO2118_0840	871370	871570	F	mercuric reductase
NCDO2118_0844	877889	879019	F	tRNA(5-methylaminomethyl-2-thiouridine)- methyltransferase
NCDO2118_0845	879230	880456	F	30S ribosomal protein S1
NCDO2118_0848	882260	884266	F	excinuclease ABC subunit C
NCDO2118_0850	885658	887076	F	dipeptidase PepV
NCDO2118_0852	887583	888686	F	alanine racemase
NCDO2118_0854	889412	890719	F	glutathione reductase
NCDO2118_0866	902605	903459	F	bifunctional 5,10-methylene-tetrahydrofolate
NCDO2118_0868	904879	905118	F	exodeoxyribonuclease 7 small subunit
NCDO2118_0871	907258	908064	F	cell division protein FtsJ
NCDO2118_0872	908061	908507	F	transcriptional regulator
NCDO2118_0878	913409	914350	F
NCDO2118_0879	914507	914887	F	cell division protein FtsL
NCDO2118_0880	914884	917175	F	penicillin-binding protein 2X
NCDO2118_0887	923214	923558	F	50S ribosomal protein L19
NCDO2118_0893	927907	928332	F	universal stress protein
NCDO2118_0897	932131	932463	F	aromatic ring hydroxylating protein
NCDO2118_0907	944910	946208	F	LytR family transcriptional regulator
NCDO2118_0910	948393	949022	F	DNA-binding response regulator
NCDO2118_0911	949093	949899	F	hydrolase
NCDO2118_0912	950002	950592	F	peptidyl-prolyl cis-trans isomerase
NCDO2118_0917	954415	955176	F	acetoin reductase
NCDO2118_0919	955697	957238	F	ABC-F type ribosomal protection protein
NCDO2118_0925	963823	965778	F	DNA gyrase subunit B
NCDO2118_0926	965883	966071	F	hypothetical protein
NCDO2118_0929	967960	968424	F	transcriptional regulator
NCDO2118_0933	971978	973417	F	sugar ABC transporter ATP-binding protein
NCDO2118_0940	983023	984273	F	polysaccharide biosynthesis protein
NCDO2118_0950	993392	994627	F	phosphopentomutase
NCDO2118_0952	995023	995727	F	purine-nucleoside phosphorylase
NCDO2118_0955	998110	999165	R	endonuclease
NCDO2118_0957	999690	1000025	R	transcriptional regulator
NCDO2118_0958	1000318	1000509	F	antirepressor
NCDO2118_0959	1000763	1001092	R	hypothetical protein
NCDO2118_0960	1001192	1001905	F	antirepressor
NCDO2118_0975	1013241	1013534	F	hypothetical protein
NCDO2118_0993	1036466	1036870	F	arsenate reductase
NCDO2118_0997	1039238	1039684	F	ASCH domain-containing protein
NCDO2118_0998	1039768	1040094	F	hypothetical protein
NCDO2118_0999	1040250	1041917	F	formate--tetrahydrofolate ligase
NCDO2118_1001	1042757	1043602	F	amino acid ABC transporter substrate-binding protein
NCDO2118_1003	1044769	1045521	F	amino acid ABC transporter ATP-binding protein
NCDO2118_1005	1045945	1046871	F	thioredoxin reductase
NCDO2118_1011	1052828	1053091	F	hypothetical protein
NCDO2118_1012	1053208	1054545	F	hypothetical protein
NCDO2118_1017	1057268	1058311	F	HrcA family transcriptional regulator
NCDO2118_1018	1058341	1058880	F	nucleotide exchange factor GrpE
NCDO2118_1019	1058953	1060776	F	molecular chaperone DnaK
NCDO2118_1023	1064863	1065780	F	1-phosphofructokinase
NCDO2118_1026	1069296	1070183	F	RNase adaptor protein RapZ
NCDO2118_1027	1070180	1071163	F	hypothetical protein
NCDO2118_1034	1076933	1077463	R	hypothetical protein
NCDO2118_1036	1078650	1079747	F	peptide chain release factor 2
NCDO2118_1037	1080074	1080766	F	cell division protein FtsE
NCDO2118_1038	1080759	1081694	F	cell division protein FtsX
NCDO2118_1039	1081796	1082773	R	ribonucleoside-diphosphate reductase
NCDO2118_1040	1083181	1085349	R	ribonucleotide-diphosphate reductase
NCDO2118_1042	1085909	1086127	R	NrdH-redoxin
NCDO2118_1048	1091439	1093913	F	DNA topoisomerase IV subunit A
NCDO2118_1063	1107103	1108920	F	glutamine--fructose-6-phosphate aminotransferase
NCDO2118_1065	1109818	1110468	R	transcriptional regulator
NCDO2118_1067	1111263	1113170	F	multidrug ABC transporter ATP-binding protein
NCDO2118_1071	1116339	1116968	F	orotate phosphoribosyltransferase
NCDO2118_1072	1117123	1118394	F	dihydroorotase
NCDO2118_1073	1118801	1119469	F	DNA replication protein DnaD
NCDO2118_1077	1121641	1122006	R	hypothetical protein
NCDO2118_1078	1122128	1122943	R	sugar phosphate phosphatase
NCDO2118_1080	1124526	1124927	F	hypothetical protein
NCDO2118_1082	1126265	1126579	F	50S ribosomal protein L21
NCDO2118_1083	1126582	1126917	F	hypothetical protein
NCDO2118_1084	1126919	1127203	F	50S ribosomal protein L27
NCDO2118_1086	1129128	1130081	F	phosphate starvation protein PhoH
NCDO2118_1088	1130770	1131258	F	endoribonuclease YbeY
NCDO2118_1097	1137824	1138777	F	glycine--tRNA ligase subunit alpha
NCDO2118_1098	1138777	1140798	F	glycine--tRNA ligase subunit beta
NCDO2118_1099	1140909	1141151	F	hypothetical protein
NCDO2118_1101	1142596	1143183	R	nicotinate-nicotinamide nucleotide adenylyltransferase
NCDO2118_1102	1143314	1143499	R	hypothetical protein
NCDO2118_1103	1143723	1145195	F	nicotinate phosphoribosyltransferase
NCDO2118_1104	1145192	1145680	F	N-acetyltransferase GCN5
NCDO2118_1105	1145741	1146565	F	NAD(+) synthetase
NCDO2118_1108	1150157	1150942	R	glutamine amidotransferase
NCDO2118_1109	1150943	1152292	R	UDP-N-acetylmuramyl peptide synthase
NCDO2118_1111	1153353	1155176	F	elongation factor 4
NCDO2118_1114	1157765	1160254	F	DNA gyrase subunit A
NCDO2118_1121	1168139	1170415	F	ATP-dependent DNA helicase PcrA
NCDO2118_1124	1171598	1172056	F	hypothetical protein
NCDO2118_1125	1172221	1173729	F	fumarate reductase
NCDO2118_1127	1174732	1175721	F	tRNA pseudouridine(55) synthase
NCDO2118_1128	1175752	1176654	F	bifunctional riboflavin kinase/FMN adenylyltransferase
NCDO2118_1131	1178936	1179829	F	N-acetylmuramic acid 6-phosphate etherase
NCDO2118_1132	1179864	1181816	F	PTS beta-glucoside transporter subunit EIIBCA
NCDO2118_1134	1182860	1183618	F	triose-phosphate isomerase
NCDO2118_1141	1189733	1190173	F	dCMP deaminase
NCDO2118_1142	1190270	1191001	F	acyl-ACP thioesterase
NCDO2118_1143	1191048	1191821	F	haloacid dehalogenase
NCDO2118_1145	1192800	1193789	F	guanosine monophosphate reductase
NCDO2118_1151	1198225	1199460	F	ATP-dependent Clp protease ATP-binding subunit ClpX
NCDO2118_1152	1199457	1200044	F	GTP-binding protein
NCDO2118_1153	1200098	1200448	F	dihydroneopterin aldolase
NCDO2118_1157	1203166	1204449	F	tetrahydrofolate synthase
NCDO2118_1158	1204576	1205217	F	deoxynucleoside kinase
NCDO2118_1162	1208471	1209370	F	UDP-N-acetylenolpyruvoylglucosamine reductase
NCDO2118_1163	1210022	1211308	F	spermidine/putrescine import ATP-binding protein PotA
NCDO2118_1166	1212943	1214010	F	spermidine/putrescine ABC transporter substrate-binding protein
NCDO2118_1172	1217551	1217751	F	cold-shock protein
NCDO2118_1175	1222773	1223468	R	N-acetylmannosamine-6-phosphate 2-epimerase
NCDO2118_1177	1224122	1225492	F	RNA methyltransferase
NCDO2118_1182	1230435	1232099	F	acetolactate synthase
NCDO2118_1200	1277106	1277756	F	hypothetical protein
NCDO2118_1207	1294061	1296691	F	two-component sensor histidine kinase
NCDO2118_1208	1296681	1297391	F	DNA-binding response regulator
NCDO2118_1210	1299464	1301530	F	potassium-transporting ATPase subunit B
NCDO2118_1212	1302983	1303327	F	transcriptional regulator
NCDO2118_1223	1314246	1314965	F	1-(5-phosphoribosyl)-5-((5- phosphoribosylamino)methylideneamino)imidazole-4-
NCDO2118_1229	1320131	1321168	F	3-isopropylmalate dehydrogenase
NCDO2118_1238	1331046	1331756	F	alpha-acetolactate decarboxylase
NCDO2118_1241	1333433	1335565	F	DNA topoisomerase I
NCDO2118_1242	1335637	1336980	F	tRNA (uracil-5-)-methyltransferase Gid
NCDO2118_1257	1348838	1349836	R	sugar ABC transporter ATP-binding protein
NCDO2118_1271	1362697	1363779	R	Nisin biosynthesis protein NisB
NCDO2118_1275	1368226	1369722	R	glycerol kinase
NCDO2118_1281	1377729	1378829	R	lactate oxidase
NCDO2118_1282	1379115	1380137	R	phospho-2-dehydro-3-deoxyheptonate aldolase
NCDO2118_1286	1384512	1387244	R	magnesium-translocating P-type ATPase
NCDO2118_1288	1389000	1389239	R	D-alanine--poly(phosphoribitol) ligase subunit 2
NCDO2118_1297	1399706	1400071	R	50S ribosomal protein L7/L12
NCDO2118_1298	1400141	1400656	R	50S ribosomal protein L10
NCDO2118_1300	1401082	1401840	R	XRE family transcriptional regulator
NCDO2118_1304	1406706	1407425	R	pseudouridine synthase
NCDO2118_1305	1407412	1407978	R	segregation and condensation protein B
NCDO2118_1306	1407971	1408699	R	segregation and condensation protein A
NCDO2118_1309	1409915	1410418	R	metallophosphoesterase
NCDO2118_1310	1410466	1411071	R	non-canonical purine NTP pyrophosphatase
NCDO2118_1311	1411072	1411887	R	glutamate racemase
NCDO2118_1312	1412042	1412281	R	hypothetical protein
NCDO2118_1317	1420519	1421541	R	branched chain amino acid aminotransferase
NCDO2118_1319	1422562	1423962	R	glutamate decarboxylase
NCDO2118_1322	1427020	1427796	R	ribonuclease HII
NCDO2118_1323	1427908	1428762	R	GTPase
NCDO2118_1336	1442646	1443953	R	sugar ABC transporter substrate-binding protein
NCDO2118_1337	1443980	1445827	R	9-O-acetylesterase
NCDO2118_1341	1449623	1449838	R	Cro/Cl family transcriptional regulator
NCDO2118_1352	1459972	1460745	R	esterase
NCDO2118_1353	1460852	1461049	R	hypothetical protein
NCDO2118_1355	1461845	1462168	R	arsenical resistance operon trans-acting repressor arsD
NCDO2118_1368	1478835	1479776	R	manganese ABC transporter substrate-binding protein
NCDO2118_1370	1480622	1481335	R	manganese ABC transporter ATP-binding protein
NCDO2118_1375	1486833	1487771	R	2-dehydropantoate 2-reductase
NCDO2118_1379	1492038	1493660	F	hypothetical protein
NCDO2118_1381	1494694	1496214	F	heme ABC transporter ATP-binding protein
NCDO2118_1382	1496207	1497301	F	branched-chain amino acid ABC transporter permease
NCDO2118_1384	1498372	1499349	R	L-lactate dehydrogenase
NCDO2118_1385	1499467	1500975	R	pyruvate kinase
NCDO2118_1386	1501063	1502085	R	ATP-dependent 6-phosphofructokinase
NCDO2118_1388	1502471	1503619	R	N-acetylglucosamine-6-phosphate deacetylase
NCDO2118_1389	1503792	1504970	R	tellurite resistance protein TelA
NCDO2118_1390	1505115	1505723	R	5-bromo-4-chloroindolyl phosphate hydrolase
NCDO2118_1391	1505933	1506958	F	glycerol-3-phosphate dehydrogenase
NCDO2118_1392	1507001	1507942	F	UTP--glucose-1-phosphate uridylyltransferase
NCDO2118_1395	1508938	1509897	F	heptaprenyl diphosphate synthase subunit II
NCDO2118_1396	1509894	1510610	F
NCDO2118_1399	1512026	1512961	R	dihydroorotate dehydrogenase B catalytic subunit
NCDO2118_1403	1516536	1517963	R	6-phospho-beta-glucosidase
NCDO2118_1408	1521762	1522688	R	hypothetical protein
NCDO2118_1410	1523893	1525104	F	virion core protein
NCDO2118_1414	1528187	1531381	R	carbamoyl phosphate synthase large subunit
NCDO2118_1417	1533019	1535655	R	calcium-transporting ATPase
NCDO2118_1420	1537567	1538422	R	hypothetical protein
NCDO2118_1424	1540941	1541369	R	hypothetical protein
NCDO2118_1429	1544971	1545342	F	aldo/keto reductase
NCDO2118_1430	1546075	1546500	R	universal stress protein
NCDO2118_1435	1549098	1550381	R	1,4-beta-N-acetylmuramidase
NCDO2118_1442	1555111	1555821	F	DNA-binding response regulator
NCDO2118_1445	1557912	1558619	R	GntR family transcriptional regulator
NCDO2118_1446	1558811	1559863	R	membrane protein
NCDO2118_1448	1560501	1561163	R	2-deoxyribose-5-phosphate aldolase
NCDO2118_1450	1561366	1562658	R	pyrimidine-nucleoside phosphorylase
NCDO2118_1451	1562689	1563288	R
NCDO2118_1452	1563476	1564396	F	type I pantothenate kinase
NCDO2118_1460	1569669	1571390	R	glycine/betaine ABC transporter permease
NCDO2118_1461	1571387	1572613	R	glycine/betaine ABC transporter ATP-binding protein
NCDO2118_1462	1572824	1573444	R	GntR family transcriptional regulator
NCDO2118_1467	1581016	1581849	R	transcription antiterminator BglG
NCDO2118_1477	1590382	1591020	R	NAD(P)H nitroreductase
NCDO2118_1480	1592384	1593064	R	membrane protein
NCDO2118_1482	1593876	1594265	F	transcriptional repressor
NCDO2118_1491	1601232	1602599	F	putrescine aminotransferase
NCDO2118_1501	1613643	1615184	R	GMP synthetase
NCDO2118_1506	1619469	1622240	R	endo-beta-N-acetylglucosaminidase
NCDO2118_1508	1623844	1624821	R	lacto-N-biosidase
NCDO2118_1526	1649606	1651285	R	beta-xylosidase
NCDO2118_1533	1659113	1659598	R	phosphoribosyl carboxyaminoimidazole mutase
NCDO2118_1534	1659630	1660868	R	phosphoribosylamine--glycine ligase
NCDO2118_1538	1664256	1665812	R	bifunctional phosphoribosylaminoimidazolecarboxamide
NCDO2118_1539	1665988	1666530	R	hypoxanthine phosphoribosyltransferase
NCDO2118_1542	1668416	1670005	R	ABC transporter ATP-binding protein
NCDO2118_1544	1670748	1671764	R	phosphoribosylformylglycinamidine cyclo-ligase
NCDO2118_1545	1671953	1674556	R	chaperone protein ClpB
NCDO2118_1552	1682578	1682841	R	phosphoribosylformylglycinamidine synthase
NCDO2118_1554	1683751	1684152	R	LytTR family transcriptional regulator
NCDO2118_1556	1684474	1684788	R	4-carboxymuconolactone decarboxylase
NCDO2118_1561	1688097	1688936	R	thymidylate synthase
NCDO2118_1568	1694591	1695637	R	Zn-dependent alcohol dehydrogenase
NCDO2118_1569	1695749	1696018	R	hypothetical protein
NCDO2118_1571	1696902	1697837	R	dihydroorotate dehydrogenase
NCDO2118_1573	1698539	1699513	R	oxidoreductase
NCDO2118_1574	1699539	1699721	R	hypothetical protein
NCDO2118_1575	1699728	1701599	R	antibiotic ABC transporter ATP-binding protein
NCDO2118_1578	1703978	1704523	R	hypothetical protein
NCDO2118_1579	1704638	1706062	R	dipeptidase
NCDO2118_1582	1708179	1708961	R	4-hydroxy-tetrahydrodipicolinate reductase
NCDO2118_1584	1709925	1710317	R	transposase
NCDO2118_1587	1711878	1712732	R	lysophospholipase
NCDO2118_1589	1714052	1714291	R	RNA-binding protein
NCDO2118_1590	1714387	1714659	R	30S ribosomal protein S16
NCDO2118_1592	1716061	1717221	R	3-ketoacyl-CoA thiolase
NCDO2118_1593	1717509	1718663	F	hydroxymethylglutaryl-CoA synthase
NCDO2118_1594	1718723	1719430	R	glucosamine-6-phosphate deaminase
NCDO2118_1596	1721438	1723354	R	transcription antiterminator BglG
NCDO2118_1606	1734182	1735600	R	uronate isomerase
NCDO2118_1619	1746508	1747545	F	S-adenosylmethionine:tRNA ribosyltransferase-isomerase
NCDO2118_1629	1759149	1759319	R	UDP-N-acetylglucosamine 1-carboxyvinyltransferase
NCDO2118_1630	1759347	1760660	R	GTPase Obg
NCDO2118_1631	1760810	1761988	R	cell division protein DivIB
NCDO2118_1632	1761989	1763062	R	UDP-N-acetylglucosamine--N-acetylmuramyl- (pentapeptide) pyrophosphoryl-undecaprenol
NCDO2118_1633	1763272	1764624	R	UDP-N-acetylmuramoylalanine--D-glutamate ligase
NCDO2118_1634	1764955	1765296	R	nitrogen regulatory protein P-II
NCDO2118_1637	1768336	1769028	R	DNA-binding response regulator
NCDO2118_1638	1769184	1769714	R	hypothetical protein
NCDO2118_1639	1769845	1770090	R	50S ribosomal protein L31 type B
NCDO2118_1652	1788948	1789562	R	tail protein
NCDO2118_1686	1808556	1809392	R	hypothetical protein
NCDO2118_1690	1810918	1811256	R	hypothetical protein
NCDO2118_1691	1811270	1812067	R	antirepressor
NCDO2118_1699	1817541	1818614	R	carbamoyl phosphate synthase small subunit
NCDO2118_1700	1818678	1819610	R	aspartate carbamoyltransferase
NCDO2118_1702	1821180	1821701	R	pyrimidine operon regulatory protein
NCDO2118_1706	1824042	1825283	R	gamma-glutamyl-phosphate reductase
NCDO2118_1709	1827730	1827954	R	hypothetical protein
NCDO2118_1714	1830503	1832059	R	signal recognition particle protein
NCDO2118_1716	1835111	1836823	R	ribonuclease J
NCDO2118_1718	1837885	1838778	R	4-hydroxy-tetrahydrodipicolinate synthase
NCDO2118_1719	1839122	1839577	R	DNA mismatch repair protein MutT
NCDO2118_1720	1839588	1840664	R	aspartate-semialdehyde dehydrogenase
NCDO2118_1723	1842343	1844319	R	transketolase
NCDO2118_1726	1846248	1848194	R	transcriptional antiterminator
NCDO2118_1732	1854037	1855113	R	mannonate dehydratase
NCDO2118_1739	1861494	1862972	R	D-ribose transporter ATP-binding protein
NCDO2118_1743	1865441	1866706	R	adenylosuccinate lyase
NCDO2118_1745	1867876	1868079	R	hypothetical protein
NCDO2118_1746	1868323	1868637	R	thiol reductase thioredoxin
NCDO2118_1747	1868734	1871064	R	DNA mismatch repair protein MutS
NCDO2118_1749	1871829	1872794	R	ferredoxin--NADP(+) reductase
NCDO2118_1750	1872933	1873931	R	catabolite control protein A
NCDO2118_1751	1874146	1875234	F	dipeptidase
NCDO2118_1752	1875504	1877504	R	hypothetical protein
NCDO2118_1753	1877651	1878805	R	RNA methyltransferase
NCDO2118_1754	1879439	1879825	R	cell division protein
NCDO2118_1758	1883915	1884700	F	hydrolase
NCDO2118_1760	1885273	1886253	R	phosphate acetyltransferase
NCDO2118_1761	1886469	1887089	R	uridine kinase
NCDO2118_1762	1887387	1888367	F	dehydrogenase
NCDO2118_1769	1894024	1894857	R	XRE family transcriptional regulator
NCDO2118_1770	1894893	1895633	R	ubiquinone/menaquinone biosynthesis methyltransferase
NCDO2118_1772	1898696	1900129	R	6-phospho-beta-glucosidase
NCDO2118_1773	1900636	1902378	R	1-deoxy-D-xylulose-5-phosphate synthase
NCDO2118_1775	1903989	1904666	R	DNA-binding response regulator
NCDO2118_1783	1916069	1917298	F	maltose ABC transporter substrate-binding protein
NCDO2118_1787	1921182	1921457	R	hypothetical protein
NCDO2118_1804	1939448	1940110	R	cytidylate kinase
NCDO2118_1809	1943129	1944052	F	mannose-specific PTS system component IID
NCDO2118_1810	1944193	1944576	F	hypothetical protein
NCDO2118_1812	1945446	1945817	F	hypothetical protein
NCDO2118_1813	1946201	1947472	F	serine--tRNA ligase
NCDO2118_1823	1955152	1955805	R	PhoU family transcriptional regulator
NCDO2118_1824	1955968	1956729	R	phosphate ABC transporter ATP-binding protein
NCDO2118_1825	1956895	1957704	R	phosphate ABC transporter ATP-binding protein
NCDO2118_1828	1959675	1960526	R	phosphate ABC transporter substrate-binding protein
NCDO2118_1832	1963207	1965825	R	alanine--tRNA ligase
NCDO2118_1833	1966090	1967016	R	foldase
NCDO2118_1839	1973074	1974495	R	guanine permease
NCDO2118_1840	1974802	1975638	F	haloacid dehalogenase
NCDO2118_1841	1975823	1976593	F	Fe-S oxidoreductase
NCDO2118_1842	1976603	1978075	F	amino acid dehydrogenase
NCDO2118_1847	1981576	1981809	F	30S ribosomal protein S20
NCDO2118_1848	1981903	1984407	R	exodeoxyribonuclease V subunit alpha
NCDO2118_1849	1984404	1984997	R	phosphoglycerate mutase
NCDO2118_1852	1986353	1987645	R	3-phosphoshikimate 1-carboxyvinyltransferase
NCDO2118_1854	1988833	1989708	R	histidine kinase
NCDO2118_1858	1993607	1994386	R	ABC transporter ATP-binding protein
NCDO2118_1859	1995054	1996220	R	chorismate synthase
NCDO2118_1863	1998598	1999668	R	3-dehydroquinate synthase
NCDO2118_1866	2001726	2003870	F	amino acid ABC transporter permease
NCDO2118_1867	2003886	2004629	F	glutamine ABC transporter ATP-binding protein
NCDO2118_1868	2004738	2006657	R	hypothetical protein
NCDO2118_1870	2007436	2007861	R	ATP synthase epsilon chain
NCDO2118_1871	2008046	2009455	R	ATP synthase subunit beta
NCDO2118_1872	2009588	2010457	R	ATP synthase subunit gamma
NCDO2118_1873	2010473	2011975	R	ATP synthase subunit alpha
NCDO2118_1874	2012162	2012689	R	F0F1 ATP synthase subunit delta
NCDO2118_1875	2012691	2013197	R	ATP synthase subunit B
NCDO2118_1878	2014370	2015146	R	esterase
NCDO2118_1894	2030977	2032389	R	Fe-S cluster assembly protein SufB
NCDO2118_1898	2034898	2036154	R	Fe-S cluster assembly protein SufD
NCDO2118_1899	2036292	2037062	R	ABC transporter ATP-binding protein
NCDO2118_1901	2038571	2039272	R	adaptor protein MecA
NCDO2118_1902	2039402	2040136	R	glutamate ABC transporter ATP-binding protein
NCDO2118_1905	2041999	2045622	R	DNA-directed RNA polymerase subunit beta'
NCDO2118_1906	2045731	2049321	R	DNA-directed RNA polymerase subunit beta
NCDO2118_1909	2051216	2053099	F	neutral endopeptidase
NCDO2118_1910	2053153	2053458	R	methylated-DNA--protein-cysteine methyltransferase
NCDO2118_1912	2055411	2056862	F	UDP-N-acetylmuramoyl-L-alanyl-D-glutamate--2, 6-diaminopimelate ligase
NCDO2118_1913	2056941	2057201	R	hypothetical protein
NCDO2118_1914	2057222	2058244	R	zinc-dependent alcohol dehydrogenase
NCDO2118_1916	2060254	2061780	R	glutamate/gamma-aminobutyrate family transporter YjeM
NCDO2118_1917	2062060	2063301	R	peptidase T
NCDO2118_1919	2064127	2065071	R	manganese-dependent inorganic pyrophosphatase
NCDO2118_1920	2065275	2066069	R	pyruvate formate lyase-activating protein
NCDO2118_1923	2070527	2070898	F	hypothetical protein
NCDO2118_1924	2070961	2071881	R	hypothetical protein
NCDO2118_1928	2073122	2073628	R	GNAT family N-acetyltransferase
NCDO2118_1933	2078161	2078331	R	hypothetical protein
NCDO2118_1940	2083075	2085897	R	ABC-ATPase UvrA
NCDO2118_1941	2085976	2086614	R	hypothetical protein
NCDO2118_1945	2089364	2090281	R	oxidoreductase
NCDO2118_1947	2090945	2091292	R	hypothetical protein
NCDO2118_1949	2091915	2093258	R	asparagine--tRNA ligase
NCDO2118_1950	2093306	2093617	R	hypothetical protein
NCDO2118_1951	2093614	2094795	R	aspartate aminotransferase
NCDO2118_1953	2095370	2097745	R	3'-5' exonuclease
NCDO2118_1954	2097974	2098411	F	universal stress protein UspA
NCDO2118_1958	2101919	2103721	R	peptide-binding protein
NCDO2118_1963	2107860	2108219	R	50S ribosomal protein L20
NCDO2118_1964	2108710	2109204	R	translation initiation factor IF-3
NCDO2118_1969	2114204	2114572	R	hypothetical protein
NCDO2118_1971	2115082	2116428	R	cysteine--tRNA ligase
NCDO2118_1975	2118733	2121054	R	polyribonucleotide nucleotidyltransferase
NCDO2118_1976	2121336	2122481	R	hypothetical protein
NCDO2118_1977	2122846	2123811	F	ribose-phosphate diphosphokinase
NCDO2118_1978	2123933	2124364	R	hypothetical protein
NCDO2118_1979	2124605	2125732	F	cysteine desulfurase
NCDO2118_1980	2125756	2126100	F	cysteine desulfurase
NCDO2118_1981	2126194	2127381	R	elongation factor Tu
NCDO2118_1982	2127624	2127806	F	hypothetical protein
NCDO2118_1983	2128038	2130836	R	isoleucine--tRNA ligase
NCDO2118_1984	2131151	2132083	R	cell division protein DivIVA
NCDO2118_1987	2133203	2133793	R	cell division protein SepF
NCDO2118_1988	2133827	2134504	R	YggS family pyridoxal phosphate enzyme
NCDO2118_1989	2134508	2135761	R	cell division protein FtsZ
NCDO2118_1990	2135792	2137162	R	cell division protein FtsA
NCDO2118_1991	2137323	2138192	R	hypothetical protein
NCDO2118_1992	2138305	2139033	R	rRNA methyltransferase
NCDO2118_1998	2144159	2145469	R	PepC protein
NCDO2118_2000	2146249	2146929	R	5'-methylthioadenosine/S-adenosylhomocysteine nucleosidase
NCDO2118_2002	2147231	2147815	R	ADP-ribose pyrophosphatase
NCDO2118_2003	2147920	2149296	R	bifunctional N-acetylglucosamine-1-phosphate
NCDO2118_2004	2149524	2150312	F	pyrroline-5-carboxylate reductase
NCDO2118_2005	2150391	2150660	R	30S ribosomal protein S15
NCDO2118_2007	2152719	2153495	R	protein phosphatase
NCDO2118_2008	2153576	2154850	R
NCDO2118_2009	2155048	2155554	R	transcriptional regulator
NCDO2118_2013	2156779	2157738	R	methionyl-tRNA formyltransferase
NCDO2118_2018	2161686	2162039	R	DNA-directed RNA polymerase subunit omega
NCDO2118_2020	2162901	2164496	R	ribonuclease Y
NCDO2118_2021	2164727	2165440	R	6-phosphogluconolactonase
NCDO2118_2022	2165545	2166744	R	methionine adenosyltransferase
NCDO2118_2023	2167070	2168263	R	cyclopropane-fatty-acyl-phospholipid synthase
NCDO2118_2027	2170133	2171248	R	hypothetical protein
NCDO2118_2028	2171462	2173075	R	N-acetylmuramoyl-L-alanine amidase
NCDO2118_2029	2174026	2174922	R	fructose-bisphosphate aldolase
NCDO2118_2031	2181725	2183665	R	threonine--tRNA ligase
NCDO2118_2032	2184227	2184544	R	ribonucleotide reductase
NCDO2118_2034	2185970	2186578	R	hypothetical protein
NCDO2118_2035	2186720	2187355	R	uracil phosphoribosyltransferase
NCDO2118_2037	2188775	2189938	R	cysteine desulfhydrase
NCDO2118_2040	2192403	2192963	R	DNA mismatch repair protein MutT
NCDO2118_2042	2194016	2194885	R	aldose 1-epimerase
NCDO2118_2044	2196388	2197692	R	RmuC family endonuclease
NCDO2118_2045	2197784	2198434	R	ribulose-phosphate 3-epimerase
NCDO2118_2049	2201310	2203703	R	phenylalanine--tRNA ligase subunit beta
NCDO2118_2050	2203741	2204781	R	phenylalanine--tRNA ligase subunit alpha
NCDO2118_2052	2206004	2206543	F	transcriptional regulator
NCDO2118_2053	2206711	2208189	F	chitinase
NCDO2118_2055	2208915	2210207	R	adenylosuccinate synthetase
NCDO2118_2058	2212219	2212896	R	hypothetical protein
NCDO2118_2059	2212987	2213484	R	pyridoxamine 5'-phosphate oxidase
NCDO2118_2062	2214478	2215344	F	molecular chaperone Hsp33
NCDO2118_2063	2215399	2215920	F	dihydrofolate reductase
NCDO2118_2065	2217148	2217378	F	hypothetical protein
NCDO2118_2069	2220337	2222109	R	aspartate--tRNA ligase
NCDO2118_2070	2222170	2222538	R	diadenosine polyphosphate hydrolase
NCDO2118_2071	2222563	2223855	R	histidine--tRNA ligase
NCDO2118_2079	2229448	2230344	R	XRE family transcriptional regulator
NCDO2118_2082	2233313	2233675	F	hypothetical protein
NCDO2118_2087	2236737	2237717	R	UDP-glucose 4-epimerase
NCDO2118_2090	2241435	2242916	R	galactose-1-phosphate uridylyltransferase
NCDO2118_2091	2243090	2244289	R	galactokinase
NCDO2118_2092	2244316	2245335	R	galactose mutarotase
NCDO2118_2096	2249068	2250207	R	transcriptional regulator
NCDO2118_2098	2251369	2252661	R	protease
NCDO2118_2101	2253787	2254710	R	peptidase U32
NCDO2118_2102	2255236	2256057	R	methyltransferase
NCDO2118_2103	2256175	2256801	F	copper homeostasis protein CutC
NCDO2118_2105	2257853	2258623	R	ABC transporter ATP-binding protein
NCDO2118_2107	2260726	2261127	F	histidine triad protein
NCDO2118_2108	2261140	2261361	F	hypothetical protein
NCDO2118_2110	2261794	2262483	R	50S ribosomal protein L1
NCDO2118_2111	2262780	2263205	R	50S ribosomal protein L11
NCDO2118_2113	2264105	2264983	R	ABC transporter ATP-binding protein
NCDO2118_2114	2265058	2265267	R	hypothetical protein
NCDO2118_2116	2265996	2266853	R	S1 RNA-binding protein
NCDO2118_2118	2267450	2268007	R	ribosome recycling factor
NCDO2118_2119	2268220	2268936	R	UMP kinase
NCDO2118_2121	2269607	2270794	R	acetate kinase
NCDO2118_2122	2270951	2272138	R	acetate kinase
NCDO2118_2123	2272333	2273271	R	DNA methyltransferase
NCDO2118_2125	2273711	2275543	R	GTP-binding protein
NCDO2118_2132	2281725	2282696	F	glucokinase
NCDO2118_2133	2282747	2283085	F	NADH dehydrogenase
NCDO2118_2134	2283168	2283614	R	DNA starvation/stationary phase protection protein
NCDO2118_2139	2287824	2288954	R	aminotransferase
NCDO2118_2140	2289218	2290162	R	carbamate kinase
NCDO2118_2141	2290194	2291138	R	carbamate kinase
NCDO2118_2142	2291155	2292735	R	amino acid APC transporter
NCDO2118_2143	2292866	2293930	R	ornithine carbamoyltransferase
NCDO2118_2144	2294114	2295346	R	arginine deiminase
NCDO2118_2145	2295648	2297342	R	arginine--tRNA ligase
NCDO2118_2146	2297410	2297868	F	arginine repressor
NCDO2118_2147	2298051	2299382	R	UDP-N-acetylmuramate--L-alanine ligase
NCDO2118_2148	2299585	2300178	R	hypothetical protein
NCDO2118_2149	2300394	2303498	R	helicase
NCDO2118_2152	2305465	2307168	R	pyruvate oxidase
NCDO2118_2154	2308424	2309203	R	hypothetical protein
NCDO2118_2157	2311425	2313716	F	Xaa-Pro dipeptidyl-peptidase
NCDO2118_2158	2313718	2314428	F	glutamine amidotransferase
NCDO2118_2159	2314578	2315420	F	ABC transporter substrate-binding protein
NCDO2118_2160	2315509	2316831	R	dihydrolipoamide dehydrogenase
NCDO2118_2161	2316938	2318389	R	glutamate--tRNA ligase
NCDO2118_2164	2320334	2320828	F	GNAT family acetyltransferase
NCDO2118_2168	2322048	2322677	R	hypothetical protein
NCDO2118_2171	2324788	2326152	R	DNA repair protein RadA
NCDO2118_2172	2326314	2326541	R	metal transporter
NCDO2118_2181	2334327	2335526	R	UDP-N-acetylmuramoyl-tripeptide--D-alanyl-D- alanine ligase
NCDO2118_2182	2336221	2336601	R	50S ribosomal protein L17
NCDO2118_2183	2336620	2337558	R	DNA-directed RNA polymerase subunit alpha
NCDO2118_2184	2337606	2337989	R	30S ribosomal protein S11
NCDO2118_2185	2338010	2338375	R	30S ribosomal protein S13
NCDO2118_2186	2338563	2338781	R	translation initiation factor IF-1
NCDO2118_2187	2339078	2339725	R	adenylate kinase
NCDO2118_2189	2341262	2341705	R	50S ribosomal protein L15
NCDO2118_2190	2341980	2342159	R	50S ribosomal protein L30
NCDO2118_2191	2342170	2342676	R	30S ribosomal protein S5
NCDO2118_2192	2342695	2343042	R	50S ribosomal protein L18
NCDO2118_2193	2343258	2343794	R	50S ribosomal protein L6
NCDO2118_2194	2344011	2344409	R	30S ribosomal protein S8
NCDO2118_2197	2345599	2346141	R	50S ribosomal protein L5
NCDO2118_2198	2346161	2346466	R	50S ribosomal protein L24
NCDO2118_2199	2346600	2346968	R	50S ribosomal protein L14
NCDO2118_2200	2346991	2347251	R	30S ribosomal protein S17
NCDO2118_2201	2347272	2347481	R	50S ribosomal protein L29
NCDO2118_2202	2347481	2347894	R	50S ribosomal protein L16
NCDO2118_2203	2347898	2348551	R	30S ribosomal protein S3
NCDO2118_2204	2348564	2348911	R	50S ribosomal protein L22
NCDO2118_2205	2348927	2349205	R	30S ribosomal protein S19
NCDO2118_2206	2349365	2350195	R	50S ribosomal protein L2
NCDO2118_2207	2350211	2350504	R	50S ribosomal protein L23
NCDO2118_2208	2350504	2351130	R	50S ribosomal protein L4
NCDO2118_2209	2351156	2351779	R	50S ribosomal protein L3
NCDO2118_2212	2354113	2355603	R	threonine synthase
NCDO2118_2213	2355705	2356262	R	transcription termination/antitermination protein NusG
NCDO2118_2216	2358875	2361106	R	penicillin-binding protein 2A
NCDO2118_2217	2361415	2362050	R	membrane protein
NCDO2118_2219	2362612	2362989	R	FMN-binding protein
NCDO2118_2223	2365814	2366656	R	zinc ABC transporter substrate-binding protein
NCDO2118_2224	2366653	2367090	R	transcriptional regulator
NCDO2118_2236	2379321	2381171	R	proline--tRNA ligase
NCDO2118_2237	2381241	2382527	R	metalloprotease RseP
NCDO2118_2239	2383349	2384083	R	UDP pyrophosphate synthase
NCDO2118_2240	2384456	2384788	R	preprotein translocase subunit YajC
NCDO2118_2243	2386455	2387681	F	serine protease
NCDO2118_2244	2387807	2388805	F	glycosyl transferase
NCDO2118_2245	2388931	2390271	F	1,2-diacylglycerol 3-glucosyltransferase
NCDO2118_2246	2390379	2390603	F	hypothetical protein
NCDO2118_2247	2390745	2391749	F	hypothetical protein
NCDO2118_2248	2391789	2392541	R	hypothetical protein
NCDO2118_2249	2392902	2395535	R	DNA polymerase I
NCDO2118_2253	2403671	2405401	R	septation ring formation regulator EzrA
NCDO2118_2254	2405606	2406634	R	elongation factor Ts
NCDO2118_2255	2406757	2407524	R	30S ribosomal protein S2
NCDO2118_2256	2407883	2408908	F	hypothetical protein
NCDO2118_2257	2409140	2411851	F	bifunctional acetaldehyde-CoA/alcohol dehydrogenase
NCDO2118_2260	2412879	2413706	R	radical SAM protein
NCDO2118_2261	2413699	2415822	R	radical SAM protein
NCDO2118_2265	2419851	2420879	R	peptidase S16
NCDO2118_2272	2426559	2427905	R	glucose-6-phosphate isomerase
NCDO2118_2274	2428789	2429634	R	hypothetical protein
NCDO2118_2275	2429807	2430139	F	transcriptional regulator
NCDO2118_2277	2430626	2433268	R	valine--tRNA ligase
NCDO2118_2278	2433524	2434180	R	elongation factor G-binding protein
NCDO2118_2279	2434436	2434684	R	aldose 1-epimerase
NCDO2118_2283	2436770	2438311	R	RNA methyltransferase
NCDO2118_2288	2450465	2451370	R	6-phosphogluconate dehydrogenase
NCDO2118_2289	2451563	2452411	F	transcriptional regulator
NCDO2118_2292	2453803	2454048	R	30S ribosomal protein S18
NCDO2118_2294	2454752	2455045	R	30S ribosomal protein S6
NCDO2118_2297	2458115	2459773	R	DNA polymerase III subunit gamma/tau
NCDO2118_2299	2460495	2460983	R	hypothetical protein
NCDO2118_2300	2461231	2461503	F	hypothetical protein
NCDO2118_2301	2461592	2462038	R	hypothetical protein
NCDO2118_2303	2463770	2464075	R	hypothetical protein
NCDO2118_2304	2464197	2464361	R	bacteriocin
NCDO2118_2305	2464829	2465059	R	phage protein
NCDO2118_2306	2465378	2465572	R	hypothetical protein
NCDO2118_2314	2470318	2470599	F	hypothetical protein
NCDO2118_2322	2475246	2475596	F	phage protein
NCDO2118_2324	2477129	2477329	F	hypothetical protein
NCDO2118_2325	2477388	2478728	R	glutamine synthetase
NCDO2118_2326	2478790	2479155	R	glutamine synthetase
NCDO2118_2327	2479256	2479693	R	phosphatase
NCDO2118_2332	2483953	2484954	R	Holliday junction DNA helicase RuvB
NCDO2118_2333	2485081	2485674	R	Holliday junction ATP-dependent DNA helicase RuvA
NCDO2118_2334	2485787	2487757	R	DNA mismatch repair protein MutL
NCDO2118_2335	2487886	2488581	R	hypothetical protein
NCDO2118_2338	2491975	2492856	R	oxidoreductase
NCDO2118_2339	2492898	2493104	R	hypothetical protein
NCDO2118_2342	2494813	2494992	F	hypothetical protein
NCDO2118_2343	2495063	2496574	F	glucose-6-phosphate dehydrogenase
NCDO2118_2345	2497427	2498566	R	molecular chaperone DnaJ
NCDO2118_2347	2499413	2500135	R	aspartate racemase
NCDO2118_2348	2500167	2501393	R	carboxylate--amine ligase
NCDO2118_2349	2501405	2503282	R	asparagine synthetase B
NCDO2118_2350	2503404	2504741	R	CHAP domain-containing protein
NCDO2118_2352	2505463	2506338	R	rod shape-determining protein MreC
NCDO2118_2353	2506631	2507071	F	NUDIX hydrolase
NCDO2118_2354	2507100	2507774	R	ribose 5-phosphate isomerase A
NCDO2118_2355	2507858	2508544	R	Crp/Fnr family transcriptional regulator
NCDO2118_2357	2509910	2510347	R	universal stress protein UspA
NCDO2118_2358	2510367	2510570	R	hypothetical protein
NCDO2118_2359	2510817	2515118	R	2-hydroxyglutaryl-CoA dehydratase
NCDO2118_2362	2517053	2517688	R	hypothetical protein
NCDO2118_2363	2517900	2519267	F	tRNA modification GTPase
NCDO2118_2366	2522202	2522546	R	alkylphosphonate transporter
NCDO2118_2367	2522616	2523626	R	glyceraldehyde-3-phosphate dehydrogenase
NCDO2118_2368	2523905	2524426	R	hypothetical protein
NCDO2118_2373	2535654	2536046	R	30S ribosomal protein S9
NCDO2118_2374	2536066	2536512	R	50S ribosomal protein L13
NCDO2118_2377	2538777	2539655	F	ribonuclease HIII
NCDO2118_2378	2539667	2540293	F	S26 family signal peptidase
NCDO2118_2379	2540343	2541158	R	pur operon repressor
NCDO2118_2380	2541509	2543638	R	elongation factor G
NCDO2118_2381	2543903	2544370	R	30S ribosomal protein S7
NCDO2118_2382	2544389	2544802	R	30S ribosomal protein S12
NCDO2118_2385	2547526	2548116	R	SAM-dependent methyltransferase

## Sheet: Secreted
NCDO2118_0009	13143	13487	F	hypothetical protein
NCDO2118_0052	57803	58270	R	hypothetical protein
NCDO2118_0072	75817	76773	F	polysaccharide deacetylase
NCDO2118_0088	93342	94277	R	alpha/beta hydrolase
NCDO2118_0128	133945	134712	F	polysaccharide biosynthesis protein
NCDO2118_0139	144762	145652	F	exopolysaccharide biosynthesis protein
NCDO2118_0140	145677	146600	R	LytR family transcriptional regulator
NCDO2118_0146	151572	152363	F	DNAse
NCDO2118_0179	184031	184231	R	hypothetical protein
NCDO2118_0212	214606	215988	R	family 25 glycosyl hydrolase
NCDO2118_0256	255719	256297	R	hypothetical protein
NCDO2118_0291	285998	287113	F	glycosyl hydrolase family 8
NCDO2118_0294	288612	289397	F	hypothetical protein
NCDO2118_0337	324089	325207	F	1,4-beta-xylanase
NCDO2118_0380	364419	365279	F	ABC transporter substrate-binding protein
NCDO2118_0381	365423	366283	F	ABC transporter substrate-binding protein
NCDO2118_0382	366400	367260	F	hypothetical protein
NCDO2118_0383	367279	368139	F	ABC transporter substrate-binding protein
NCDO2118_0428	415569	416399	R	peptidylprolyl isomerase
NCDO2118_0472	463182	463508	F	PTS sugar transporter subunit IIB
NCDO2118_0483	478392	479351	F	hypothetical protein
NCDO2118_0494	489940	491325	F	LytR family transcriptional regulator
NCDO2118_0509	506923	507762	F	lipase
NCDO2118_0510	507759	508970	F	beta-N-acetylhexosaminidase
NCDO2118_0526	521422	523416	R	penicillin-binding protein 1A
NCDO2118_0533	527774	527965	F	hypothetical protein
NCDO2118_0550	554540	554947	F	hypothetical protein
NCDO2118_0567	569610	569972	F	hypothetical protein
NCDO2118_0604	599745	600308	F	hypothetical protein
NCDO2118_0625	622649	623545	F	protease
NCDO2118_0682	696943	697533	R	N-acetylmuramoyl-L-alanine amidase
NCDO2118_0683	697697	698158	F	hypothetical protein
NCDO2118_0684	698177	701176	F	hypothetical protein
NCDO2118_0754	777082	777426	F	hypothetical protein
NCDO2118_0755	777487	778998	F	flotillin
NCDO2118_0882	918428	918706	F	hypothetical protein
NCDO2118_0904	939391	940704	F	peptidoglycan hydrolase
NCDO2118_0907	944910	946208	F	LytR family transcriptional regulator
NCDO2118_0932	971010	971921	F	exopolysaccharide biosynthesis protein
NCDO2118_0942	985414	986700	F	lipase
NCDO2118_0991	1034860	1035321	F	endonuclease
NCDO2118_1000	1042044	1042619	F	hydrolase
NCDO2118_1009	1050649	1051707	F	endonuclease
NCDO2118_1015	1055883	1056629	F	D-alanyl-D-alanine carboxypeptidase
NCDO2118_1069	1114445	1115119	F	hypothetical protein
NCDO2118_1126	1173900	1174592	F	hypothetical protein
NCDO2118_1140	1188827	1189627	F	peptidoglycan hydrolase
NCDO2118_1166	1212943	1214010	F	spermidine/putrescine ABC transporter substrate-binding protein
NCDO2118_1213	1303362	1304378	F	hypothetical protein
NCDO2118_1325	1429622	1430353	R	carboxymethylenebutenolidase
NCDO2118_1361	1468537	1469364	R	WxL domain-containing cell surface protein
NCDO2118_1362	1469396	1474342	R	hypothetical protein
NCDO2118_1363	1474372	1475115	R	WxL domain-containing cell surface protein
NCDO2118_1364	1475137	1475901	R	cell surface protein
NCDO2118_1392	1507001	1507942	F	UTP--glucose-1-phosphate uridylyltransferase
NCDO2118_1393	1508013	1508420	F	protein export element
NCDO2118_1416	1532349	1532978	F	N-acetylmuramidase
NCDO2118_1420	1537567	1538422	R	hypothetical protein
NCDO2118_1459	1569307	1569477	R	hypothetical protein
NCDO2118_1578	1703978	1704523	R	hypothetical protein
NCDO2118_1595	1719582	1720544	R	alpha/beta hydrolase
NCDO2118_1622	1749305	1754254	R	hypothetical protein
NCDO2118_1623	1754291	1755046	R	hypothetical protein
NCDO2118_1624	1755084	1755842	R	hypothetical protein
NCDO2118_1625	1755880	1756671	R	hypothetical protein
NCDO2118_1626	1756700	1757545	R	cell surface protein
NCDO2118_1763	1888634	1889233	R	transglycosylase
NCDO2118_1795	1927992	1929140	R	LytR family transcriptional regulator
NCDO2118_1798	1932087	1933040	R	carbamate kinase
NCDO2118_1838	1972034	1972882	R	alpha/beta hydrolase
NCDO2118_1892	2029213	2029968	F	3-oxoacyl-ACP reductase
NCDO2118_1941	2085976	2086614	R	hypothetical protein
NCDO2118_1952	2094792	2095235	R	hypothetical protein
NCDO2118_1968	2113496	2114071	R	hypothetical protein
NCDO2118_2048	2199962	2201083	R	aspartate protease
NCDO2118_2053	2206711	2208189	F	chitinase
NCDO2118_2054	2208209	2208871	F	chitin-binding protein
NCDO2118_2060	2213570	2213821	R	hypothetical protein
NCDO2118_2077	2227730	2228593	R	hypothetical protein
NCDO2118_2086	2235671	2236618	R	alpha/beta hydrolase
NCDO2118_2127	2276204	2276977	R	hypothetical protein
NCDO2118_2130	2279925	2280251	R	bacteriocin
NCDO2118_2141	2290194	2291138	R	carbamate kinase
NCDO2118_2151	2304776	2305051	R	hypothetical protein
NCDO2118_2226	2367494	2367940	R	competence protein ComGF
NCDO2118_2232	2371307	2372062	R	hypothetical protein
NCDO2118_2243	2386455	2387681	F	serine protease
NCDO2118_2253	2403671	2405401	R	septation ring formation regulator EzrA
NCDO2118_2265	2419851	2420879	R	peptidase S16
NCDO2118_2330	2482143	2482712	R	hypothetical protein
NCDO2118_2346	2498680	2499423	R	hypothetical protein
NCDO2118_2350	2503404	2504741	R	CHAP domain-containing protein
NCDO2118_2352	2505463	2506338	R	rod shape-determining protein MreC
NCDO2118_2383	2545130	2546437	F	D-alanyl-D-alanine carboxypeptidase

## Sheet: Exclusive and Expressed
NCDO2118_0057	62901	63098	F	DUF4649 domain-containing protein
NCDO2118_0100	103751	104350	F	thymidylate kinase
NCDO2118_0102	105279	106085	F	hypothetical protein
NCDO2118_0113	116558	117469	F	aldo/keto reductase
NCDO2118_0130	135541	136236	F	tyrosine protein kinase
NCDO2118_0131	136291	137055	F	tyrosine protein phosphatase
NCDO2118_0139	144762	145652	F	exopolysaccharide biosynthesis protein
NCDO2118_0140	145677	146600	R	LytR family transcriptional regulator
NCDO2118_0166	171427	171633	F	hypothetical protein
NCDO2118_0212	214606	215988	R	family 25 glycosyl hydrolase
NCDO2118_0277	275412	275612	F	cold-shock protein
NCDO2118_0278	275892	276092	F	cold-shock protein
NCDO2118_0287	281702	282055	R	transcriptional regulator
NCDO2118_0298	291588	291956	R	GntR family transcriptional regulator
NCDO2118_0300	293030	293386	R	transcriptional regulator
NCDO2118_0305	296079	296555	F	hypothetical protein
NCDO2118_0306	296559	298241	F	transposase
NCDO2118_0368	352227	352535	R	transcriptional regulator
NCDO2118_0591	589737	590063	F	inorganic pyrophosphatase
NCDO2118_0609	605499	607424	F	ATP-dependent helicase
NCDO2118_0663	672756	674174	R	sucrose-6-phosphate hydrolase
NCDO2118_0664	674352	676304	F	PTS beta-glucoside transporter subunit EIIBCA
NCDO2118_0683	697697	698158	F	hypothetical protein
NCDO2118_0926	965883	966071	F	hypothetical protein
NCDO2118_0940	983023	984273	F	polysaccharide biosynthesis protein
NCDO2118_0955	998110	999165	R	endonuclease
NCDO2118_0959	1000763	1001092	R	hypothetical protein
NCDO2118_1102	1143314	1143499	R	hypothetical protein
NCDO2118_1200	1277106	1277756	F	hypothetical protein
NCDO2118_1207	1294061	1296691	F	two-component sensor histidine kinase
NCDO2118_1208	1296681	1297391	F	DNA-binding response regulator
NCDO2118_1210	1299464	1301530	F	potassium-transporting ATPase subunit B
NCDO2118_1212	1302983	1303327	F	transcriptional regulator
NCDO2118_1271	1362697	1363779	R	Nisin biosynthesis protein NisB
NCDO2118_1336	1442646	1443953	R	sugar ABC transporter substrate-binding protein
NCDO2118_1337	1443980	1445827	R	9-O-acetylesterase
NCDO2118_1341	1449623	1449838	R	Cro/Cl family transcriptional regulator
NCDO2118_1408	1521762	1522688	R	hypothetical protein
NCDO2118_1420	1537567	1538422	R	hypothetical protein
NCDO2118_1435	1549098	1550381	R	1,4-beta-N-acetylmuramidase
NCDO2118_1491	1601232	1602599	F	putrescine aminotransferase
NCDO2118_1574	1699539	1699721	R	hypothetical protein
NCDO2118_1596	1721438	1723354	R	transcription antiterminator BglG
NCDO2118_1686	1808556	1809392	R	hypothetical protein
NCDO2118_1690	1810918	1811256	R	hypothetical protein
NCDO2118_1726	1846248	1848194	R	transcriptional antiterminator
NCDO2118_1770	1894893	1895633	R	ubiquinone/menaquinone biosynthesis methyltransferase
NCDO2118_1787	1921182	1921457	R	hypothetical protein
NCDO2118_1913	2056941	2057201	R	hypothetical protein
NCDO2118_1933	2078161	2078331	R	hypothetical protein
NCDO2118_1982	2127624	2127806	F	hypothetical protein
NCDO2118_2023	2167070	2168263	R	cyclopropane-fatty-acyl-phospholipid synthase
NCDO2118_2065	2217148	2217378	F	hypothetical protein
NCDO2118_2113	2264105	2264983	R	ABC transporter ATP-binding protein
NCDO2118_2181	2334327	2335526	R	UDP-N-acetylmuramoyl-tripeptide--D-alanyl-D- alanine ligase
NCDO2118_2304	2464197	2464361	R	bacteriocin
NCDO2118_2305	2464829	2465059	R	phage protein
NCDO2118_2322	2475246	2475596	F	phage protein

## Sheet: Exclusive and Secreted
NCDO2118_0052	57803	58270	R	hypothetical protein
NCDO2118_0128	133945	134712	F	polysaccharide biosynthesis protein
NCDO2118_0139	144762	145652	F	exopolysaccharide biosynthesis protein
NCDO2118_0140	145677	146600	R	LytR family transcriptional regulator
NCDO2118_0212	214606	215988	R	family 25 glycosyl hydrolase
NCDO2118_0256	255719	256297	R	hypothetical protein
NCDO2118_0291	285998	287113	F	glycosyl hydrolase family 8
NCDO2118_0294	288612	289397	F	hypothetical protein
NCDO2118_0483	478392	479351	F	hypothetical protein
NCDO2118_0533	527774	527965	F	hypothetical protein
NCDO2118_0683	697697	698158	F	hypothetical protein
NCDO2118_0684	698177	701176	F	hypothetical protein
NCDO2118_0882	918428	918706	F	hypothetical protein
NCDO2118_0904	939391	940704	F	peptidoglycan hydrolase
NCDO2118_0942	985414	986700	F	lipase
NCDO2118_0991	1034860	1035321	F	endonuclease
NCDO2118_1361	1468537	1469364	R	WxL domain-containing cell surface protein
NCDO2118_1363	1474372	1475115	R	WxL domain-containing cell surface protein
NCDO2118_1364	1475137	1475901	R	cell surface protein
NCDO2118_1420	1537567	1538422	R	hypothetical protein
NCDO2118_1459	1569307	1569477	R	hypothetical protein
NCDO2118_1795	1927992	1929140	R	LytR family transcriptional regulator
NCDO2118_2077	2227730	2228593	R	hypothetical protein
NCDO2118_2151	2304776	2305051	R	hypothetical protein
NCDO2118_2232	2371307	2372062	R	hypothetical protein
NCDO2118_2330	2482143	2482712	R	hypothetical protein

## Sheet: Expressed and Secreted
NCDO2118_0072	75817	76773	F	polysaccharide deacetylase
NCDO2118_0139	144762	145652	F	exopolysaccharide biosynthesis protein
NCDO2118_0140	145677	146600	R	LytR family transcriptional regulator
NCDO2118_0212	214606	215988	R	family 25 glycosyl hydrolase
NCDO2118_0337	324089	325207	F	1,4-beta-xylanase
NCDO2118_0380	364419	365279	F	ABC transporter substrate-binding protein
NCDO2118_0472	463182	463508	F	PTS sugar transporter subunit IIB
NCDO2118_0510	507759	508970	F	beta-N-acetylhexosaminidase
NCDO2118_0526	521422	523416	R	penicillin-binding protein 1A
NCDO2118_0604	599745	600308	F	hypothetical protein
NCDO2118_0625	622649	623545	F	protease
NCDO2118_0683	697697	698158	F	hypothetical protein
NCDO2118_0754	777082	777426	F	hypothetical protein
NCDO2118_0755	777487	778998	F	flotillin
NCDO2118_0907	944910	946208	F	LytR family transcriptional regulator
NCDO2118_1166	1212943	1214010	F	spermidine/putrescine ABC transporter substrate-binding protein
NCDO2118_1392	1507001	1507942	F	UTP--glucose-1-phosphate uridylyltransferase
NCDO2118_1420	1537567	1538422	R	hypothetical protein
NCDO2118_1578	1703978	1704523	R	hypothetical protein
NCDO2118_1941	2085976	2086614	R	hypothetical protein
NCDO2118_2053	2206711	2208189	F	chitinase
NCDO2118_2141	2290194	2291138	R	carbamate kinase
NCDO2118_2243	2386455	2387681	F	serine protease
NCDO2118_2253	2403671	2405401	R	septation ring formation regulator EzrA
NCDO2118_2265	2419851	2420879	R	peptidase S16
NCDO2118_2350	2503404	2504741	R	CHAP domain-containing protein
NCDO2118_2352	2505463	2506338	R	rod shape-determining protein MreC

## Sheet: Exclusive, Expressed and Secreted
NCDO2118_0139	144762	145652	F	exopolysaccharide biosynthesis protein
NCDO2118_0140	145677	146600	R	LytR family transcriptional regulator
NCDO2118_0212	214606	215988	R	family 25 glycosyl hydrolase
NCDO2118_0683	697697	698158	F	hypothetical protein
NCDO2118_1420	1537567	1538422	R	hypothetical protein
